# Supplementary material for: Integrating network pharmacology with pharmacological research to elucidate the mechanism of modified Gegen Qinlian Decoction in treating porcine epidemic diarrhea
Source: Sci Rep. 2024 Aug 15;14:18929. doi: 10.1038/s41598-024-70059-5 (PMC11327325; doi:10.1038/s41598-024-70059-5)
Supplement: Supplementary file 2 — Supplementary Table S2. [file 41598_2024_70059_MOESM2_ESM.xls]

## Sheet: 456components
Table S2. The List Comprises 456 Ingredients
Chemical Component	Pubchem Cid	InChIKey
Beta-sitosterol	222284	KZJWDPNRJALLNS-VJSFXXLFSA-N
Formononetin	5280378	HKQYGTCOTHHOMP-UHFFFAOYSA-N
3'-Methoxydaidzein	5319422	MUYAUELJBWQNDH-UHFFFAOYSA-N
Daidzein-4,7-diglucoside	171292	VWEWSCDQMVNOJP-IPOZFMEPSA-N
Daidzein	5281708	ZQSIJRDFPHDXIC-UHFFFAOYSA-N
Puerarin	5281807	HKEAFJYKMMKDOR-VPRICQMDSA-N
Dimethylesculetin,Scoparone	8417	GUAFOGOEJLSQBT-UHFFFAOYSA-N
Arachic Acid , Eicosanoic Acid , Arachidic Acid	10467	VKOBVWXKNCXXDE-UHFFFAOYSA-N
Alexandrin,Daucosterol,Caproic Acid,Eleutheroside A,Sitogluside,Strumaroside,Î’-Sitosterol-Î’-D-Glucoside	5742590	NPJICTMALKLTFW-OFUAXYCQSA-N
Formononetin-7-Glucoside	442813	MGJLSBDCWOSMHL-MIUGBVLSSA-N
(R)-Allantoin,Allantoin	439713	POJWUDADGALRAB-PVQJCKRUSA-N
Coumestrol	5281707	ZZIALNLLNHEQPJ-UHFFFAOYSA-N
Daidzin	107971	KYQZWONCHDNPDP-QNDFHXLGSA-N
Genistein	5280961	TZBJGXHYKVUXJN-UHFFFAOYSA-N
Genistein 7-Glucoside	5281377	ZCOLJUOHXJRHDI-CMWLGVBASA-N
Kaikasaponin Iii	21629874	ISTWCKNDZOSMPU-UUOPLRLOSA-N
Kudzusapogenol B Methyl Ester	21594232	ZHPWCPSYOWJYIZ-CXFZQEICSA-N
Kudzusapogenol C	12442850	URRZRRQMNMZIAP-FMGQVEPTSA-N
3'-Methoxypuerarin	5319485	HQQUZVFMUSCUJS-PGPONNFDSA-N
5-Methyl Hydantoin	6419931	VMAQYKGITHDWKL-REOHCLBHSA-N
4'-O-Methylpuerarin	5319486	UWRLUNPRLSNXRR-PGPONNFDSA-N
Puerarin-4'-O-D-Glucoside	101259161	GZFMKWZQYRIRBD-WIQAIWCDSA-N
Puerarin Xyloside Ii	100990912	YCFQXQCEEPCZMO-KATYHMCLSA-N
Puerarol	44257531	CGMGCGYLRFAMQF-VIZOYTHASA-N
Robinin	5281693	PEFASEPMJYRQBW-HKWQTAEVSA-N
Sophoradiol	9846221	ZEGUWBQDYDXBNS-FVFJQADASA-N
4',6,7-Trihydroxyisoflavone-6-Methylether-7-O-Î’-D-Xylopyranosyl-(1â†’6)-Î’-D-Glucopyranoside	100968222	MYJXWCIZOOKQLK-MUCJXJSVSA-N
4',5,7-Trihydroxy-6-Methoxyisoflavone7-O-Î’-D-Xylopyranosyl-(1â†’6)-Î’-D-Glucopyranoside	100968221	MCYJIRFKDCXYCX-YUPZTAPUSA-N
Tuberosin	5318770	ZBTYHECJEINCMD-QUCCMNQESA-N
ent-Epicatechin	182232	PFTAWBLQPZVEMU-ZFWWWQNUSA-N
(2R)-7-hydroxy-5-methoxy-2-phenylchroman-4-one	821279	QQQCWVDPMPFUGF-CYBMUJFWSA-N
Sitosterol	12303645	KZJWDPNRJALLNS-ZFVHJZABSA-N
Stigmasterol	5280794	HCXVJBMSMIARIN-PHZDYDNGSA-N
Norwogonin	5281674	ZFKKRRMUPBBYRS-UHFFFAOYSA-N
5,2'-Dihydroxy-6,7,8-trimethoxyflavone	159029	QCKBVAGWPBRRQJ-UHFFFAOYSA-N
Coptisine	72322	RMOPHAINWJSBTC-UHFFFAOYSA-N
Bis[(2S)-2-ethylhexyl] benzene-1,2-dicarboxylate	7057920	BJQHLKABXJIVAM-PMACEKPBSA-N
Supraene	638072	YYGNTYWPHWGJRM-AAJYLUCBSA-N
Acacetin	5280442	DANYIYRPLHHOCZ-UHFFFAOYSA-N
Baicalein	5281605	FXNFHKRTJBSTCS-UHFFFAOYSA-N
Diop	33934	IJFPVINAQGWBRJ-UHFFFAOYSA-N
Epiberberine	160876	XXMJRBRPNZVNJR-UHFFFAOYSA-N
5,8,2'-Trihydroxy-7-methoxyflavone	156992	NKSITEVSJGHWCO-UHFFFAOYSA-N
5,7,2,5-tetrahydroxy-8,6-dimethoxyflavone	44258628	XGJUUNRZFPFMOK-UHFFFAOYSA-N
Carthamidin	188308	NPLTVGMLNDMOQE-LLVKDONJSA-N
2,6,2',4'-tetrahydroxy-6'-methoxychaleone	N/A	XFUBPGKNMBCAHX-WAYWQWQTSA-N
Dihydrobaicalin_qt	14135323	GPDJGLOROGNHJD-NSHDSACASA-N
Eriodyctiol (flavanone)	373261	SBHXYTNGIZCORC-CYBMUJFWSA-N
Salvigenin	161271	QCDYOIZVELGOLZ-UHFFFAOYSA-N
5,2',6'-Trihydroxy-7,8-dimethoxyflavone	5322059	GWRFNPJGKCUUSJ-UHFFFAOYSA-N
5,7,2',6'-Tetrahydroxyflavone	5321865	WJXXUIYFPVIHDH-UHFFFAOYSA-N
Dihydrooroxylin A	177032	GSTISHLARMKZOD-LBPRGKRZSA-N
Skullcapflavone II	124211	GMQFOKBGMKVUQZ-UHFFFAOYSA-N
Oroxylin a	5320315	LKOJGSWUMISDOF-UHFFFAOYSA-N
Panicolin	5320399	CZRGNFVQUYWGKP-UHFFFAOYSA-N
5,7,4'-Trihydroxy-8-methoxyflavone	5322078	OEZZJTAJYYSQKM-UHFFFAOYSA-N
Neobaicalein	141457867	MIWLOORHWQBIHP-UHFFFAOYSA-N
Dihydrooroxylin	25721350	QUAPPCXFYKSDSV-GFCCVEGCSA-N
Moslosooflavone	188316	IHLSBQVBFDTNTC-UHFFFAOYSA-N
11,13-Eicosadienoic acid, methyl ester	5365674	QKVKDCGPQOJFNM-BNFZFUHLSA-N
5,7,4'-trihydroxy-6-methoxyflavanone	26213330	FCXRFTLSXMRXTM-GFCCVEGCSA-N
5,7,4'-trihydroxy-8-methoxyflavanone	42608119	OJCCBPWPNVUJFG-CYBMUJFWSA-N
Rivularin	13889022	IYMNRCWUEDWTPE-UHFFFAOYSA-N
Cetylic Acid,Hexadecanoic Acid,Palmitic Acid	985	IPCSVZSSVZVIGE-UHFFFAOYSA-N
Campesterol,M-Cresol	5283637	SGNBVLSWZMBQTH-ZRUUVFCLSA-N
Scutellarin	185617	DJSISFGPUUYILV-ZFORQUDYSA-N
Wogonin	5281703	XLTFNNCXVBYBSX-UHFFFAOYSA-N
Baicalin	64982	IKIIZLYTISPENI-ZFORQUDYSA-N
Chrysin	5281607	RTIXKCRFFJGDFG-UHFFFAOYSA-N
Isoschaftoside	N/A	OVMFOVNOXASTPA-VYUBKLCTSA-N
Baicalein-7-O-Î’-D-Glucopyranoside	5320313	IPQKDIRUZHOIOM-IAAKTDFRSA-N
5,8-Dihydroxy-6,7-Dimethoxyflavone	153441	RXSYNUMMIWXLLC-UHFFFAOYSA-N
5,7-Dihydroxy-6,8,2',3'-Tetramethoxyflavone	5316833	DSNICWRJCXGVEE-UHFFFAOYSA-N
Eriodictyol	440735	SBHXYTNGIZCORC-ZDUSSCGKSA-N
2-(3-Hydroxy-4-Methoxyphenyl)-Ethyl-1-O-Î‘-L-Rhamnosyl-(1â†’3)-Î’-D-(4-Feruloyl)-Glucoside	5318275	VDWSYBFEQXWINA-GFKCUEKNSA-N
Isoscutellarein	5281665	NXHQVROAKYDSNW-UHFFFAOYSA-N
7-Methoxybaicalein	471719	ZTHLHHDJRXJGRX-UHFFFAOYSA-N
8-Methoxy-5-O-Glucoside Flavone	5319440	DGLBFMRIIDZOJI-QKYBYQKWSA-N
Oroxylin A 7-O-Glucuronide	14655552	QXIPXNZUEQYPLZ-QSUZLTIMSA-N
3,5,7,2'6'-Pentahydroxyflavanone	157633	NBQYBZYBTNQEQG-LSDHHAIUSA-N
3,5,7,2',6'-Pentahydroxy Flavone	5320471	NULZZCUABWZIRV-UHFFFAOYSA-N
1-Phenyl-1,3-Butanedion	7166	CVBUKMMMRLOKQR-UHFFFAOYSA-N
(E)-4-Phenyl-3-Buten-2-One	637759	BWHOZHOGCMHOBV-BQYQJAHWSA-N
Scutevulin	5321205	XCBMYKIKEHGYAR-UHFFFAOYSA-N
5,7,2',5'-Tetrahydroxy-8,6'-Dimethoxy Flavone	5271991	CPFJPTACQDZPLS-UHFFFAOYSA-N
5,7,2',3'-Tetrahydroxyflavone	5321864	STAGATUVRDVEAT-UHFFFAOYSA-N
2,6,2',4'-Tetrahydroxy-6â€™-Methoxychalcone	5321869	XFUBPGKNMBCAHX-AATRIKPKSA-N
5,7,2'-Trihydroxy-8,6'-Dimethoxyflavone	5322060	OBPTWCJIAIXDRP-UHFFFAOYSA-N
5,8,2'-Trihydroxy-6,7-Dimethoxyflavone	156993	BYGRZBWUKYXRHL-UHFFFAOYSA-N
5,7,2'-Trihydroxyflavone	5322064	OFYPDAKTVZXXPC-UHFFFAOYSA-N
5,7,4'-Trihydroxy-6-Methoxyflavanone	46893290	FCXRFTLSXMRXTM-LBPRGKRZSA-N
7,2'6'-Trihydroxy-5-Methoxyflavanone	129829821	LUSOAMBDAXTEBX-AWEZNQCLSA-N
5,7,2'-Trihydroxy-6-Methoxyflavone	5322076	VHNWVABJHPRFGC-UHFFFAOYSA-N
5,2',5'-Trihydroxy-6,7,8-Trimethoxyflavone	21721900	PVSHCMCDBFRZFY-UHFFFAOYSA-N
Viscidulin Iii-6'-O-Î’-D-Glucopyranoside	102445446	KCQRDVPUUNCDDW-ARSJFUCGSA-N
Wogonin 5-Î’-D-Glucoside	5488686	DIRSNBJJSCNRKL-DRASZATQSA-N
Wogonoside	3084961	LNOHXHDWGCMVCO-NTKSAMNMSA-N
Palmidin A	163048779	DJTVMANCSQLMCX-ZEQRLZLVSA-N
Berberrubine	72703	VRYRNVUINYKGJK-UHFFFAOYSA-N
Berlambine	11066	ZHYQCBCBTQWPLC-UHFFFAOYSA-N
Obacunone	119041	MAYJEFRPIKEYBL-OASIGRBWSA-N
Worenine	20055073	NYVARXJCEOLWKL-UHFFFAOYSA-N
Quercetin	5280343	REFJWTPEDVJJIY-UHFFFAOYSA-N
(R)-Canadine	443422	VZTUIEROBZXUFA-MRXNPFEDSA-N
Magnograndiolide	5319198	VHFXPBHLQOPQHJ-ABBQYLIMSA-N
Moupinamide	5280537	NPNNKDMSXVRADT-WEVVVXLNSA-N
Corchoroside A_qt	N/A	ODJLBQGVINUMMR-SOYWKHEQSA-N
3-O-trans ferulylquinic acid	445858	KSEBMYQBYZTDHS-HWKANZROSA-N
Berberine	2353	YBHILYKTIRIUTE-UHFFFAOYSA-N
Magnoflorine	73337	YLRXAIKMLINXQY-ZDUSSCGKSA-O
Jatrorrhizine	72323	MXTLAHSTUOXGQF-UHFFFAOYSA-O
Palmatine	19009	QUCQEUCGKKTEBI-UHFFFAOYSA-N
3-Carboxy-4-Hydroxy-Phenoxy Glucoside	10914066	CBTFERBMQQAROP-BZNQNGANSA-N
Columbamine	72310	YYFOFDHQVIODOQ-UHFFFAOYSA-O
3,4-Dihydroxyphenylethyl Alcohol Glucoside	5316821	PQQITYGQJLPDFC-RKQHYHRCSA-N
2,3,4-Trihydroxy-Benzenepropanoic Acid	5322049	FLBHMRBWGPQQKJ-UHFFFAOYSA-N
Groenlandicin	3084708	PGIOBGCIEGZHJH-UHFFFAOYSA-O
(2R)-7-hydroxy-2-(4-hydroxyphenyl)chroman-4-one	928837	FURUXTVZLHCCNA-CQSZACIVSA-N
Glypallichalcone	5317768	CTBBBAQHUJVKNG-UXBLZVDNSA-N
Licochalcone B	5318999	DRDRYGIIYOPBBZ-XBXARRHUSA-N
icos-5-enoic acid	5312521	FPAQLJHSZVFKES-FOCLMDBBSA-N
gadelaidic acid	5460988	LQJBNNIYVWPHFW-VAWYXSNFSA-N
7-Methoxy-2-methyl isoflavone	354368	XRGWZIGGCNSFRY-UHFFFAOYSA-N
Vestitol	177149	XRVFNNUXNVWYTI-LLVKDONJSA-N
HMO	3764	LNIQZRIHAMVRJA-UHFFFAOYSA-N
naringenin	439246	FTVWIRXFELQLPI-ZDUSSCGKSA-N
kaempferol	5280863	IYRMWMYZSQPJKC-UHFFFAOYSA-N
Calycosin	5280448	ZZAJQOPSWWVMBI-UHFFFAOYSA-N
7-Acetoxy-2-methylisoflavone	268208	DPIAJERHFDBLPT-UHFFFAOYSA-N
7,2',4'-trihydroxy－5-methoxy-3－arylcoumarin	25015742	FTOHMMMSWYNATM-UHFFFAOYSA-N
licorice glycoside E	163058455	GNJDLKNJCWOSBO-VIGBHHERSA-N
licochalcone a	5318998	KAZSKMJFUPEHHW-DHZHZOJOSA-N
Odoratin	13965473	BYNYZQQDQIQLSO-UHFFFAOYSA-N
isorhamnetin	5281654	IZQSVPBOUDKVDZ-UHFFFAOYSA-N
(E)-3-[3,4-dihydroxy-5-(3-methylbut-2-enyl)phenyl]-1-(2,4-dihydroxyphenyl)prop-2-en-1-one	11267805	XHTOWVVXFDSBGH-XBXARRHUSA-N
Glabranin	124049	DAWSYIQAGQMLFS-SFHVURJKSA-N
(2S)-7-hydroxy-2-(4-hydroxyphenyl)-8-(3-methylbut-2-enyl)chroman-4-one	193679	KYFBXCHUXFKMGQ-IBGZPJMESA-N
licochalcone G	49856081	UYRRMZSSCNIGNC-RMKNXTFCSA-N
Inflacoumarin A	5318437	RNBLSJGPSGNSIN-UHFFFAOYSA-N
Medicarpin	336327	NSRJSISNDPOJOP-BBRMVZONSA-N
Glepidotin B	442411	ATJOIGKHVRPLSM-RBUKOAKNSA-N
Glepidotin A	5281619	WCSHKPNHOSDFGK-UHFFFAOYSA-N
(E)-1-(2,4-dihydroxyphenyl)-3-(2,2-dimethylchromen-6-yl)prop-2-en-1-one	10881804	TUHJQMZJOMZXJO-XVNBXDOJSA-N
Glyzaglabrin	5317777	GRMSSCUVELGNHC-UHFFFAOYSA-N
Licocoumarone	503731	CNPMAFLUEHEXRE-UHFFFAOYSA-N
dehydroglyasperins C	163090831	DRUAOMUKHSJILC-UHFFFAOYSA-N
Eurycarpin A	5317300	NNCFAUGCNTZUIW-UHFFFAOYSA-N
8-(6-hydroxy-2-benzofuranyl)-2,2-dimethyl-5-chromenol	10542808	SJIZTMNAKZAOTA-UHFFFAOYSA-N
Gancaonin G	480780	WLPHLDLTTPUDSI-UHFFFAOYSA-N
Glyasperin C	480859	RCZMWVKBVFOCEE-ZDUSSCGKSA-N
Gancaonin A	5317478	JQNSUDIGIIGIOL-UHFFFAOYSA-N
8-prenylated eriodictyol	162918851	XJUDJFVOICLOMY-GOSISDBHSA-N
5,7-dihydroxy-3-(4-methoxyphenyl)-8-(3-methylbut-2-enyl)chromone	14604078	DDLPIQXHEKZHQX-UHFFFAOYSA-N
6-prenylated eriodictyol	163090652	KBEFFXBSHFUQLT-QGZVFWFLSA-N
3-(3,4-dihydroxyphenyl)-5,7-dihydroxy-8-(3-methylbut-2-enyl)chromone	14604077	WSOHPJFMARQRFD-UHFFFAOYSA-N
2-(3,4-dihydroxyphenyl)-5,7-dihydroxy-6-(3-methylbut-2-enyl)chromone	14604081	AFJYQKPCJLMHCC-UHFFFAOYSA-N
Isolicoflavonol	5318585	PGCKDCPTJAQQSQ-UHFFFAOYSA-N
Isotrifoliol	5318679	OVLUQDOJWGTPHA-UHFFFAOYSA-N
1,3-dihydroxy-9-methoxy-6-benzofurano[3,2-c]chromenone	11558452	AAKHRTZXSZBLFQ-UHFFFAOYSA-N
3-(2,4-dihydroxyphenyl)-8-(1,1-dimethylprop-2-enyl)-7-hydroxy-5-methoxy-coumarin	10090416	LCRIQVFKVCYUAO-UHFFFAOYSA-N
glyasperin B	162896895	PDKHNRSRVURSHL-HNNXBMFYSA-N
Glabrene	480774	NGGYSPUAKQMTNP-UHFFFAOYSA-N
Glabridin	124052	LBQIJVLKGVZRIW-ZDUSSCGKSA-N
Licoagroisoflavone	636883	CQXOSSCKEFRIBR-OAHLLOKOSA-N
Glabrone	5317652	COLMVFWKLOZOOP-UHFFFAOYSA-N
kanzonols W	15380912	VFIXONREXXFDQV-UHFFFAOYSA-N
1,3-dihydroxy-8,9-dimethoxy-6-benzofurano[3,2-c]chromenone	11602329	FBPDUHIOILHCFT-UHFFFAOYSA-N
glyasperin F	137639771	CFCUNFSHJIQKLS-ZDUSSCGKSA-N
Inermine	91510	HUKSJTUUSUGIDC-ZBEGNZNMSA-N
licoisoflavanone	101821354	JNDPLDZUOFZXIG-ZDUSSCGKSA-N
Licoisoflavone B	5481234	KIZPADOTOCPASX-UHFFFAOYSA-N
3,22-Dihydroxy-11-oxo-delta(12)-oleanene-27-alpha-methoxycarbonyl-29-oic acid	195396	MKDSBDQLSLPNOQ-YDJDNKAXSA-N
Semilicoisoflavone B	5481948	LWZACZCRAUQSLH-UHFFFAOYSA-N
euchrenone	162818406	LOMFVXOLTBGKBK-CVUHLLMESA-N
3'-Hydroxy-4'-O-Methylglabridin	15228662	PPBISUGOQDBBEL-ZDUSSCGKSA-N
Licoagrocarpin	15840593	NYWUHXBEDBSRQB-UWJYYQICSA-N
Glyasperins M	162934412	ZIDJFMZHWCAFPM-AWEZNQCLSA-N
Glycyrrhiza flavonol A	163092194	UFWHTSBKDGUFOX-OAHLLOKOSA-N
1-Methoxyphaseollidin	480873	YKTZRMXYANFKQR-YCRPNKLZSA-N
licopyranocoumarin	154496899	MOBCUWLJOZHPQL-OAQYLSRUSA-N
Glycyrol	5320083	LWESBHWAOZORCQ-UHFFFAOYSA-N
18α-hydroxyglycyrrhetic acid	162974750	FCVHQYZUEPQNJU-JPQXAEDTSA-N
(2S)-2-[4-hydroxy-3-(3-methylbut-2-enyl)phenyl]-8,8-dimethyl-2,3-dihydropyrano[2,3-f]chromen-4-one	197678	NEIURIYDQMKXIG-QHCPKHFHSA-N
shinpterocarpin	10336244	QGPHRCQDTPCIQI-KXBFYZLASA-N
Mairin	64971	QGJZLNKBHJESQX-FZFNOLFKSA-N
Gancaonin H	5481949	CCUZOQMNQONIMX-UHFFFAOYSA-N
glycyroside	162931589	TUUBGLDJKKCMRH-UXSCNWBASA-N
Isoglycyrol	124050	CFWLRXJPRRCJTI-UHFFFAOYSA-N
Xambioona	73352581	FGJUXFVUOCKRCY-QFIPXVFZSA-N
Kanzonol F	162931559	SVHCNENPWOPFOI-BVZFJXPGSA-N
(-)-Medicocarpin	23724664	PVEMGMOWXQUWRD-NJAOXFEXSA-N
Rutin,Rutoside,Vitamin P	5280805	IKGXIBQEEMLURG-NVPNHPEKSA-N
Isoquercitrin,Isoquercetrin,Kuwanon H	5280804	OVSQVDMCBVZWGM-QSOFNFLRSA-N
Nicotiflorin	5318767	RTATXGUCZHCSNG-QHWHWDPRSA-N
Corylifolinin,Isobavachalcone	5281255	DUWPGRAKHMEPCM-IZZDOVSWSA-N
(S)-5,7-Dihydroxy-2-Phenylchroman-4-One,Pinocembrin	68071	URFCJEUYXNAHFI-ZDUSSCGKSA-N
Lupiwighteone	5317480	YGCCASGFIOIXIN-UHFFFAOYSA-N
3,3'-Dimethylquercetin	5316900	FMEHGPQTMOPUGM-UHFFFAOYSA-N
3-O-Acetyl-Glycyrrhetinic Acid	94320	FTQDJVZNPJRVPG-XWEVEMRCSA-N
6,8-Bis(C-Î’-Glucosyl)-Apigenin,Vicenin-2	N/A	FIAAVMJLAGNUKW-VQVVXJKKSA-N
(E)-1-[2,4-Dihydroxy-3-(3-Methyl-2-Butenyl)Phenyl]-3-(2,2-Dimethyl-8-Hydroxy-2H-Benzopyran-6-Yl)-2-Propen-1-One	5316801	DYPJOHFWCNIBKZ-RMKNXTFCSA-N
(E)-1-[2,4-Dihydroxy-3-(3-Methyl-2-Butenyl)Phenyl]-3-(4-Hydroxy-3-[3-Methyl-2-Butenyl)Phenyl]-2-Propen-1-One	5316802	CBGDCCSHOGQUSW-MDWZMJQESA-N
Gancaonin B	5317479	YQEPOQVRUDADPH-UHFFFAOYSA-N
Gancaonin C	6450959	MEADLGUPYQNUNF-BIIKFXOESA-N
Gancaonin D	5317481	UCKSAYIMWMIZQJ-QDEBKDIKSA-N
Gancaonin I	480777	DKVBYQAVNNRVNN-UHFFFAOYSA-N
Gancaonin P-3'-Methylether	5317483	UXTFKMCFQVSJLL-UHFFFAOYSA-N
Glabrolide	90479675	SSHDNSCEQSPWIM-FVTWEACWSA-N
Glyarallin B	15818599	DPLWUTYEBRKBLI-UHFFFAOYSA-N
Glycycoumarin	5317756	NZYSZZDSYIBYLC-UHFFFAOYSA-N
Glycyrin	480787	FWWGXZYUURXJLK-UHFFFAOYSA-N
Glycyrrhetinic Acid	10114	MPDGHEJMBKOTSU-YKLVYJNSSA-N
Glycyrrhetol	12310283	JCGXIYQLRYPHDG-DQOTWGJISA-N
Glycyrrhisoflavanone	14131423	OTJMSWBNEUNNEW-CQSZACIVSA-N
Glycyrrhisoflavone	5317764	JOQWUUJQWPZLAT-UHFFFAOYSA-N
Glycyrrhizic Acid	14982	LPLVUJXQOOQHMX-QWBHMCJMSA-N
Glyurallin A	15818598	AEAIWNGAMDGGNB-UHFFFAOYSA-N
Glyuranolide	21669128	MKDSBDQLSLPNOQ-ADTJVYGVSA-N
Hispaglabridin A	442774	HZHXMXSXYQCAIG-KRWDZBQOSA-N
Hispaglabridin B	15228661	CJUFYKORDZSOLF-INIZCTEOSA-N
3-Hydroxyglabrol	480854	LAQLCZKPJGMFRM-BJKOFHAPSA-N
Isoliquiritigenin	638278	DXDRHHKMWQZJHT-FPYGCLRLSA-N
Isoliquiritin	5318591	YNWXJFQOCHMPCK-LXGDFETPSA-N
Isoononin	5318619	YAYJWUXAGVZHGX-MIUGBVLSSA-N
Kanzonol K	131753069	UWUOGPWSIVRQNM-UHFFFAOYSA-N
Kanzonol L	131753032	CLXMHBYPZWNJQI-UHFFFAOYSA-N
Licobenzofuran	133867	KRWXHCWICDLYOY-UHFFFAOYSA-N
Licobichalcone	11827914	WJSPTHUPUYBNNI-IZZNHLLZSA-N
Licofuranocoumarin	637112	GAUFLNQQCSXBPK-SFHVURJKSA-N
Licoisoflavone	5281789	KCUZCRLRQVRBBV-UHFFFAOYSA-N
Licoricesaponin F3	101589723	NUXMXYUOCFBORQ-WRHPCYKHSA-N
Licoricesaponin G2	14891565	WBQVRPYEEYUEBQ-OJVDLISWSA-N
Licoricesaponin H2	127043008	LPLVUJXQOOQHMX-OCCQJUJVSA-N
Licoricesaponin J2	14891570	SLWCVFLNZDOMEZ-WFCUWKETSA-N
Licoricesaponin K2	101589724	IPBGQSWRSQPGCF-LIOOBZAHSA-N
Licoricidin	480865	GBRZTUJCDFSIHM-KRWDZBQOSA-N
Licoricone	5319013	GGWMNTNDTRKETA-UHFFFAOYSA-N
Licorisoflavan A	196831	GDAAEAXMNLVRCZ-SFHVURJKSA-N
Liquiritigenin	114829	FURUXTVZLHCCNA-AWEZNQCLSA-N
Liquiritigenin 4'-O-Î’-D-Apio-D-Furanosyl(1â†’2)-Î’-D-Glucopyranoside	10076238	FTVKHUHJWDMWIR-DWMQJYMWSA-N
Liquiritin	503737	DEMKZLAVQYISIA-ZRWXNEIDSA-N
3'-Methoxyglabridin	15228663	SBQBKTSYEKPBJF-ZDUSSCGKSA-N
4'-O-Methylglabridin	9927807	ZZAIPFIGEGQNHP-AWEZNQCLSA-N
Methylglycyrrhetate	102135	RMIVRCBSQPCSCQ-BDANYOJNSA-N
Methyl-24-Hydroxyglycyrrhetate	14633225	XUYKSQAOCYIBAB-SYKXBTKPSA-N
3-Methyl-6,7,8-Trihydropyrrolo[1,2-A]Pyrimidin-2-One	5319799	KRYURACLPUIPBO-UHFFFAOYSA-N
Narcissin	5320020	KEIZXGINFPDITQ-GEBJFKNCSA-N
Neoisoliquiritin	5320092	XQWFHGOIUZFQPJ-LXGDFETPSA-N
Neoliquiritin	51666248	HJBUYKZTEBZNSH-ZRWXNEIDSA-N
Neouralenol	5320118	NACBYUYHTLUWAI-UHFFFAOYSA-N
Phaseollinisoflavan	162412	UUJBHSNXZMGYBT-ZDUSSCGKSA-N
5,6,7,8-Tetrahydro-2,4-Dimethylquinoline	5321849	ZBIKAJHAGKBFKR-UHFFFAOYSA-N
5,6,7,8-Tetrahydro-4-Methylquinoline	185667	LGYCOYCCCKHXGC-UHFFFAOYSA-N
N-Tricosane	12534	FIGVVZUWCLSUEI-UHFFFAOYSA-N
2,4,4'-Trihydroxychalcone	5322052	VDYSHUXENHRSOO-XBXARRHUSA-N
Uralene	192490	QSIXTSXIETZHGN-UHFFFAOYSA-N
Uralenin	73205	SFQIGPZCFNTPOD-KRWDZBQOSA-N
Uralenneoside	132594	VWQASRWQZBVNEI-KLBPJQLPSA-N
Uralenol	5315126	WOMWVGHYSNATOB-UHFFFAOYSA-N
Uralenol-3-Methylether	5315127	VCKYLOIMXUHPDA-UHFFFAOYSA-N
Uralsaponin A	128229	LPLVUJXQOOQHMX-MOGLOQIBSA-N
Uralsaponin B	21124245	KEIFOIQHFNUSQE-HDENPQJWSA-N
Uralstilbene	11783899	BNTYXDBRBRYHOP-UHFFFAOYSA-N
[6',6''-Dimethylpyrano-(2',3':7,8)]-4'-Methoxy-3-Arylcoumarin	131751269	HYXYVJUECMXNLJ-UHFFFAOYSA-N
Erythrinin C	94856057	NNBVKGDFOQADTG-MRXNPFEDSA-N
Gancaonin Z	101666684	RMIHCTUWJGVJQB-HNNXBMFYSA-N
Glicoricone	10361658	SSDIPYMSXRNGMZ-UHFFFAOYSA-N
Glycyrdione D	42607649	PHVKLPYOWVVQIN-UHFFFAOYSA-N
4-Hydroxyonchocarpin	5889042	IQHPDUUSMBMDGN-WEVVVXLNSA-N
Kumatakenin	5318869	BJBUTJQYZDYRMJ-UHFFFAOYSA-N
Licoagrochalcone A	11099375	TVUGLERLRIQATC-BJMVGYQFSA-N
Licoagroside C	101158846	MCZJEXQGWXOYBF-DRASZATQSA-N
Licoflavonal	5481964	TVMHBSODLWMMMV-UHFFFAOYSA-N
Licuroside	6442433	VMMVZVPAYFZNBM-KVFWHIKKSA-N
Ordoritin-Glucoside	101055346	INKCIKXSWGFQIB-UDEBZQQRSA-N
Phaseol	44257530	FRXPSBUCIWPZMH-UHFFFAOYSA-N
6-Prenylated Eriodictyol	13845972	KBEFFXBSHFUQLT-KRWDZBQOSA-N
8-Prenylated Eriodictyol	13845973	XJUDJFVOICLOMY-SFHVURJKSA-N
3,9-di-O-methylnissolin	15689655	RFFNFQZKHNKOPO-BBRMVZONSA-N
5'-hydroxyiso-muronulatol-2',5'-di-O-glucoside	N/A	SRVGYVIWVOOXQO-FQRJZKGRSA-N
7-O-methylisomucronulatol	15689652	BLHQCBJSTMDZQA-LBPRGKRZSA-N
9,10-dimethoxypterocarpan-3-O-β-D-glucoside	N/A	PCIXSTFFMHVOMF-PBGSHFJYSA-N
(6aR,11aR)-9,10-dimethoxy-6a,11a-dihydro-6H-benzofurano[3,2-c]chromen-3-ol	14077830	UOVGCLXUTLXAEC-WFASDCNBSA-N
Bifendate	108213	JMZOMFYRADAWOG-UHFFFAOYSA-N
isoflavanone	N/A	JNSVNRWHSLLCBG-LLVKDONJSA-N
FA	6037	OVBPIULPVIDEAO-LBPRGKRZSA-N
(3R)-3-(2-hydroxy-3,4-dimethoxyphenyl)chroman-7-ol	10380176	NQRBAPDEZYMKFL-NSHDSACASA-N
isomucronulatol-7,2'-di-O-glucosiole	15689653	NHOPAJCVMDIGBN-MEPKZADGSA-N
1,7-Dihydroxy-3,9-dimethoxy pterocarpene	5316760	RVGZSUMTFIEORY-UHFFFAOYSA-N
Sucrose	5988	CZMRCDWAGMRECN-UGDNZRGBSA-N
Choline	305	OEYIOHPDSNJKLS-UHFFFAOYSA-N
Î’etaine	247	KWIUHFFTVRNATP-UHFFFAOYSA-N
Astragaloside Iii	441905	FVFSMBDVZVUETN-BQAOMNQWSA-N
Astragaloside Iv	124761776	QMNWISYXSJWHRY-YFAFVBNPSA-N
Astragaloside Vii	14241100	YDELUYNKSQLCJK-WJFBLDTJSA-N
Astragaloside Viii	21634074	IBZLICPLPYSFNZ-JCGKQQEISA-N
Astramembrannin I	13943299	QMNWISYXSJWHRY-AUJDEUPOSA-N
Cycloastragenol	13943290	WENNXORDXYGDTP-WULFDVMBSA-N
Glucuronic Acid	441478	AEMOLEFTQBMNLQ-QIUUJYRFSA-N
(2R)-5,7-dihydroxy-2-(4-hydroxyphenyl)chroman-4-one	667495	FTVWIRXFELQLPI-CYBMUJFWSA-N
Mandenol	5282184	FMMOOAYVCKXGMF-MURFETPASA-N
24-methylenecyloartanone	N/A	AEAWOMODYBIREN-ZHKFOJSISA-N
dammaradienyl acetate	N/A	DPNWLADVDGGIIN-QCUIPRAOSA-N
cycloartenol acetate	N/A	PQNTWKDHNSWVPU-GUULDYRZSA-N
1R-Alpha-Pinene	6654	GRWFGVWFFZKLTI-UHFFFAOYSA-N
7-Hydroxycoumarin,Skimmetin,Umbelliferone	5281426	ORHBXUUXSCNDEV-UHFFFAOYSA-N
(Trans-Trans)Farnesol,3,7,11-Trimethyldodeca-2,6,10-Trien-1-Ol,Farnesol	445070	CRDAMVZIKSXKFV-YFVJMOTDSA-N
(Cis-Trans)Farnesol	1549108	CRDAMVZIKSXKFV-PVMFERMNSA-N
Alpha-Humulene,Humulene,Î‘-Humulene	5281520	FAMPSKZZVDUYOS-HRGUGZIWSA-N
1-Terpineol,Î’-Terpineol	8748	RUJPNZNXGCHGID-UHFFFAOYSA-N
Vinyl 2,2-Dimethyl-3-Phenyl-Propionate	7564	ATGUVEKSASEFFO-UHFFFAOYSA-N
2-Hexenal	5281168	MBDOYVRWFFCFHM-SNAWJCMRSA-N
2-Methylbutanol	8723	QPRQEDXDYOZYLA-UHFFFAOYSA-N
2-Methanol Tetrahydropyran	7524	ROTONRWJLXYJBD-UHFFFAOYSA-N
3-Nonanone	61235	IYTXKIXETAELAV-UHFFFAOYSA-N
1-Octen-3-Ol,3-Octenol	18827	VSMOENVRRABVKN-UHFFFAOYSA-N
4,5-Di-O-Caffeoylquinic Acid	6474309	UFCLZKMFXSILNL-RVXRWRFUSA-N
Methyl Isoeugenol	1549045	NNWHUJCUHAELCL-PLNGDYQASA-N
Eupatilin	97214	KLAOKWJLUQKWIF-UHFFFAOYSA-N
7-Octen-4-Ol	40923	MJWKMORBWQZWOT-UHFFFAOYSA-N
4(10)-Thujene,Î‘-Thujene	12444322	KQAZVFVOEIRWHN-RGURZIINSA-N
Î‘-Copaene	25245021	VLXDPFLIRFYIME-PLWLXLEKSA-N
Î‘-Guriunene	15560276	SPCXZDDGSGTVAW-XIDUGBJDSA-N
1-(1,5-Dimethyl-4-Hexenyl)-4-Methyl Benzene,Î‘-Curcumene	3083834	VMYXUZSZMNBRCN-AWEZNQCLSA-N
Î‘-Curcumene,Î‘-Curcumene(R-)	442360	VMYXUZSZMNBRCN-CQSZACIVSA-N
(E,E)-Î‘-Farnesene,3,7,11-Trimethyldodeca-1,3,6,10-Tetraene,Farnesene,Î‘-Farnesene	5281516	CXENHBSYCFFKJS-VDQVFBMKSA-N
5-Isopropyl-2-Methylcyclohexa-1,3-Diene,Î‘-Phellandrene	7460	OGLDWXZKYODSOB-UHFFFAOYSA-N
Î‘-Terpineol	17100	WUOACPNHFRMFPN-UHFFFAOYSA-N
1-Isopropyl-4-Methylcyclohexa-1,3-Diene,Terpilene,Î‘-Terpinene	7462	YHQGMYUVUMAZJR-UHFFFAOYSA-N
Î‘-Bisabolene	5352653	YHBUQBJHSRGZNF-AUWJEWJLSA-N
Î‘-Cyperene	99856	RTBLDXVIGWSICW-UHFFFAOYSA-N
Î‘-Himachalene	520909	ZJSIKVDEOWWVEH-UHFFFAOYSA-N
(1S,4As,8Ar)-1-Isopropyl-4,7-Dimethyl-1,2,4A,5,6,8A-Hexahydronaphthalene,Î‘-Muurolene	12306047	QMAYBMKBYCGXDH-ZNMIVQPWSA-N
Terpinolene,Î‘-Terpinolene	11463	MOYAFQVGZZPNRA-UHFFFAOYSA-N
Î’-Cubebene	93081	FSRZGYRCMPZNJF-KHMAMNHCSA-N
Î’-Bourbonene	62566	YIRAHEODBQONHI-ZQNQSHIBSA-N
7,11-Dimethyl-3-Methylenedodeca-1,6,10-Triene,Î’-Farnesene	5281517	JSNRRGGBADWTMC-NTCAYCPXSA-N
Î‘-Elemene,Î’-Elemene	10583	OPFTUNCRGUEPRZ-UHFFFAOYSA-N
6,6-Dimethyl-2-Methylenebicyclo[3.1.1]Heptane,Î’-Pinene	14896	WTARULDDTDQWMU-UHFFFAOYSA-N
(S)-1-Methyl-4-(6-Methylhepta-1,5-Dien-2-Yl)Cyclohex-1-Ene,Î’-Bisabolene	10104370	XZRVRYFILCSYSP-OAHLLOKOSA-N
Î’-Amyrin	73145	JFSHUTJDVKUMTJ-QHPUVITPSA-N
Î“-Humulene	14038477	FNXUOGPQAOCFKU-RYKBTYGJSA-N
Î“-Cadinene	92313	WRHGORWNJGOVQY-RBSFLKMASA-N
(1S,2S)-2-Isopropenyl-4-Isopropylidene-1-Methyl-1-Vinylcyclohexane,Î“-Elemene	6432312	BQSLMQNYHVFRDT-LSDHHAIUSA-N
Î“-Muurolene	12313020	WRHGORWNJGOVQY-ZNMIVQPWSA-N
Î”-Cadinol	6432221	LHYHMMRYTDARSZ-PPWQZUPISA-N
Ayanin	5280682	KPCRYSMUMBNTCK-UHFFFAOYSA-N
Phenylitaconic Acid	11447214	HKMDCNSGDQBQLI-UHFFFAOYSA-N
Phenylacetaldehyde	998	DTUQWGWMVIHBKE-UHFFFAOYSA-N
Bornylene	10047	KUKRLSJNTMLPPK-UHFFFAOYSA-N
Nerol Propionate	7782	BYCHQEILESTMQU-UHFFFAOYSA-N
Caryophellene,Î’-Elemene	5322111	NPNUFJAVOOONJE-WDZFZDKYSA-N
Caryophyllene Oxide	14350	NVEQFIOZRFFVFW-UHFFFAOYSA-N
Pavilion,Scopoletin,Scopoletol,Trigonelline	5280460	RODXRVNMMDRFIK-UHFFFAOYSA-N
Cumaldehyde,P-Isopropylbenzaldehyde	326	WTWBUQJHJGUZCY-UHFFFAOYSA-N
Dihydroactinidiolide	27209	IMKHDCBNRDRUEB-UHFFFAOYSA-N
Trans-Carveol	94221	BAVONGHXFVOKBV-ZJUUUORDSA-N
(S)-Carvone,Carvone,Thymol	16724	ULDHMXUKGWMISQ-VIFPVBQESA-N
Davanone	88556	FJKKZNIYYVEYOL-SNPRPXQTSA-N
Artemisia Alcohol	524254	NGIKFWJEQGLTBM-UHFFFAOYSA-N
Artemisia Ketone	68346	OTYVBQZXUNBRTK-UHFFFAOYSA-N
Arachic Alcohol,Eicosanol	12404	BTFJIXJJCSYFAL-UHFFFAOYSA-N
Cycloardenyl Acetate	17750996	PQNTWKDHNSWVPU-ZKVYRWFYSA-N
Eugenol Methyl Ether,Methyl Isoeugenol,Methyleugenol	7127	ZYEMGPIYFIJGTP-UHFFFAOYSA-N
Caffeic Acid	689043	QAIPRVGONGVQAS-DUXPYHPUSA-N
Quinovic Acid	120678	OJUYFGQEMPENCE-DPKHZRJYSA-N
Ledol	92812	AYXPYQRXGNDJFU-AOWZIMASSA-N
Piperitol	10282	HPOHAUWWDDPHRS-UHFFFAOYSA-N
Piperitone	6987	YSTPAHQEHQSRJD-UHFFFAOYSA-N
Elemol	92138	GFJIQNADMLPFOW-VNHYZAJKSA-N
Dbp,Dibutyl Phthalate	3026	DOIRQSBPFJWKBE-UHFFFAOYSA-N
Cryptomeridiol	52940854	LKKDASYGWYYFIK-ZJPTYJIISA-N
Fitone,Hexahydrofarnesyl Acetone	10408	WHWDWIHXSPCOKZ-UHFFFAOYSA-N
1,7,7-Trimethylbicyclo[2.2.1]Heptan-2-Ol,Borneol	64685	DTGKSKDOIYIVQL-UHFFFAOYSA-N
Verbenone	29025	DCSCXTJOXBUFGB-UHFFFAOYSA-N
Aesculetin,Esculetin	5281416	ILEDWLMCKZNDJK-UHFFFAOYSA-N
Ethyl Geranate,Geranyl Acetate	1549026	HIGQPQRQIQDZMP-DHZHZOJOSA-N
1-Methyl-4-(Prop-1-En-2-Yl)Cyclohex-1-Ene,Limonene,Dipentene,Î‘-Limonene	22311	XMGQYMWWDOXHJM-UHFFFAOYSA-N
1,7,7-Trimethyltricyclo[2.2.1.0~2,6~]Heptane,Tricyclene	79035	RRBYUSWBLVXTQN-UHFFFAOYSA-N
Pentadecanal	17697	XGQJZNCFDLXSIJ-UHFFFAOYSA-N
Camphene Hydrate	22155067	CIPMFUYUYFTHPO-UHFFFAOYSA-N
Matsutake Alcohol,Matsutakeol	6992244	VSMOENVRRABVKN-QMMMGPOBSA-N
Myrtenol	10582	RXBQNMWIQKOSCS-UHFFFAOYSA-N
Myrtenal	61130	KMRMUZKLFIEVAO-UHFFFAOYSA-N
Friedelan-3-One,Friedelin	91472	OFMXGFHWLZPCFL-SVRPQWSVSA-N
Simiarenol	12442794	XVXPXUMUGATHPD-JMJRLLIOSA-N
Aromadendrene	91354	ITYNGVSTWVVPIC-UHFFFAOYSA-N
Coumarin	323	ZYGHJZDHTFUPRJ-UHFFFAOYSA-N
1-Isopropyl-4-Methylenebicyclo[3.1.0]Hexane,Sabinene	18818	NDVASEGYNIMXJL-UHFFFAOYSA-N
Carvacrol	10364	RECUKUPTGUEGMW-UHFFFAOYSA-N
Citronellol	8842	QMVPMAAFGQKVCJ-UHFFFAOYSA-N
2-Methyl-5-(Prop-1-En-2-Yl)Cyclohex-2-Enol,Carveol	7438	BAVONGHXFVOKBV-UHFFFAOYSA-N
Methylene Cyclopentane	73714	NFJPEKRRHIYYES-UHFFFAOYSA-N
Cis-9,Cis-12-Linoleic Acid,Inositol,Linoleic,Linoleic Acid	5280450	OYHQOLUKZRVURQ-HZJYTTRNSA-N
3-Hexenyl Acetate	5363388	NPFVOOAXDOBMCE-PLNGDYQASA-N
Acetylborneol,Bornyl Acetate,L-Bornyl Acetate	93009	KGEKLUUHTZCSIP-HOSYDEDBSA-N
Ethyl Acetate	8857	XEKOWRVHYACXOJ-UHFFFAOYSA-N
Isobornyl Acetate	61061	KGEKLUUHTZCSIP-UMNHJUIQSA-N
Isothujone	249286	USMNOWBWPHYOEA-NRPADANISA-N
Isopulegone	34645	RMIANEGNSBUGDJ-UHFFFAOYSA-N
Isopiperitenone	79036	SEZLYIWMVRUIKT-UHFFFAOYSA-N
Isofraxidin,Phytodolor	5318565	HOEVRHHMDJKUMZ-UHFFFAOYSA-N
Isopentylcyclohexene	521487	BBCIDAVDQLJDMP-UHFFFAOYSA-N
Eucarvone	136330	QNGQIURXCUHNAT-UHFFFAOYSA-N
Ethyl Oleate	5363269	LVGKNOAMLMIIKO-QXMHVHEDSA-N
Naringenin	932	FTVWIRXFELQLPI-UHFFFAOYSA-N
Thujopsene,Widdrene	442402	WXQGPFZDVCRBME-QEJZJMRPSA-N
Lupenone	92158	GRBHNQFQFHLCHO-BHMAJAPKSA-N
7-Methyl-3-Methyleneocta-1,6-Diene,Myrcene,Î’-Myrcene	31253	UAHWPYUMFXYFJY-UHFFFAOYSA-N
Glutinone	10071029	XUPCBKGIPJPDGW-VZTATICASA-N
Camphor	2537	DSSYKIVIOFKYAU-UHFFFAOYSA-N
2,2-Dimethyl-3-Methylenebicyclo[2.2.1]Heptane,Camphene	6616	CRPUJAZIXJMDBK-UHFFFAOYSA-N
Phytol	5280435	BOTWFXYSPFMFNR-PYDDKJGSSA-N
Cirsilineol	162464	VKOSQMWSWLZQPA-UHFFFAOYSA-N
Perillyl Alcohol	369312	NDTYTMIUWGWIMO-SNVBAGLBSA-N
Ethyl Palmitate	12366	XIRNKXNNONJFQO-UHFFFAOYSA-N
3-Hexenol,Î’-Hexenol	5281167	UFLHIIWVXFIJGU-ARJAWSKDSA-N
1-Isopropyl-4-Methylcyclohex-3-Enol,4-Terpineol	11230	WRYLYDPHFGVWKC-UHFFFAOYSA-N
7-Methoxycoumarin,Herniarin	10748	LIIALPBMIOVAHH-UHFFFAOYSA-N
Î‘-Amyrin	73170	FSLPMRQHCOLESF-SFMCKYFRSA-N
Î‘-Amyrin Acetate	92842	UDXDFWBZZQHDRO-NSTYLNEOSA-N
Î’-Cadinene	10657	USDOQCCMRDNVAH-KKUMJFAQSA-N
Trans-Carveol	443178	BAVONGHXFVOKBV-VHSXEESVSA-N
(1R,9S)-4,11,11-Trimethyl-8-Methylenebicyclo[7.2.0]Undec-4-Ene,Caryophellene,Î’-Caryophyllene	5281515	NPNUFJAVOOONJE-GFUGXAQUSA-N
9,19-Cycloart-23-Ene-3Î’,25-Diol	5470009	JSPGKOBNHWTKNT-CPGXJQKCSA-N
Dehydromatricaria Ester	5281309	LBAVIXQTLKRIGP-KTKRTIGZSA-N
5,6-Dihydroxy-7,3',4'-Trimethoxyflavone	10020367	QIEMGQKOGFTYLN-UHFFFAOYSA-N
Fernenol	12305178	VWYANPOOORUCFJ-YHEBVWOXSA-N
Heptadec-1,7,9-Trien-11,13,15-Triyne	14409592	LEQCZKIMKYGCIQ-TZSXFDEBSA-N
Hexahydrofarnesyl Acetone	1810797	WHWDWIHXSPCOKZ-IRXDYDNUSA-N
Dinatin,Hispidulin	5281628	IHFBPDAQLQOCBX-UHFFFAOYSA-N
5-Hydroxy-3,7,8,2'-Tetramethoxyflavone,5-Hydroxy-6,7,3',4'-Tetramethoxyflavone	152430	QEWSAPKRFOFQIU-UHFFFAOYSA-N
Inositol	N/A	CDAISMWEOUEBRE-LKPKBOIGSA-N
Inositol C,Isovaleric Acid	N/A	CDAISMWEOUEBRE-GPIVLXJGSA-N
Isopiperitenone	439696	SEZLYIWMVRUIKT-VIFPVBQESA-N
Ladanein	3084066	UUQJTIHOVGMQIH-UHFFFAOYSA-N
2,4(8)-P-Menthadiene	15564402	CIPXOBMYVWRNLL-VIFPVBQESA-N
2-Methanol Tetrahydropyran	6950811	ROTONRWJLXYJBD-LURJTMIESA-N
24-Methylene Cycloartanone	14635659	AEAWOMODYBIREN-IPTHFFCUSA-N
Neryl Propionate	5365982	BYCHQEILESTMQU-XFXZXTDPSA-N
1-Oxo-4Î‘-Acetoxyeudesma-2,1(13)-Dien-12,8Î’-Olide	101642423	CNQOVOAKASKYMA-BTWAPCQXSA-N
1-Oxo-4Î’-Acetoxyeudesma-2,1(13)-Dien-12,8Î’-Olide	101642422	CNQOVOAKASKYMA-USXSHJJOSA-N
Trans-Phenylitaconic Acid	820629	KYILORDWJFEQBS-RMKNXTFCSA-N
Piperitol	85567	HPOHAUWWDDPHRS-UWVGGRQHSA-N
2-N-Propyl-1,3-Dioxolane	53754059	DDEGRJFTMSAWOG-UHFFFAOYSA-N
L-Quebrachitol	N/A	DSCFFEYYQKSRSV-FIZWYUIZSA-N
Ridentin	5281497	KQCHEWVHXSAJIA-RNFGUGDUSA-N
(R)-P-Menth-1-En-4-Ol,Terpinen-4-Ol	5325830	WRYLYDPHFGVWKC-JTQLQIEISA-N
Î‘-Terpineol	442501	WUOACPNHFRMFPN-VIFPVBQESA-N
Tetradec-8,10,12-Triyne-6-Ene-3-One	5321840	FPCUXOLBEQHUKP-KHPPLWFESA-N
1-Thujone	12304613	USMNOWBWPHYOEA-WEDXCCLWSA-N
5,6,4'-Trihydroxy-7,3'-Dimethoxyflavone	10359254	LRUIASUJJNMESX-UHFFFAOYSA-N
5,7,3'-Trihydroxy-6,4',5'-Trimethoxyflavone	5496475	PMBOOVZSTMWOFS-UHFFFAOYSA-N
3,6,6-Trimethyl-2,4-Cycloheptadien-1-One	14314225	ZANCPCGYQSRSLK-UHFFFAOYSA-N
Vinyl-2,2-Dimethyl-3-Phenyl-Propionate	71438330	RZDKEXUVTRLISO-UHFFFAOYSA-N
Yomogi Alcohol A	5315406	CSMMFGCGBLZIJE-BQYQJAHWSA-N
