# Supplementary material for: Integrating network pharmacology with pharmacological research to elucidate the mechanism of modified Gegen Qinlian Decoction in treating porcine epidemic diarrhea
Source: Sci Rep. 2024 Aug 15;14:18929. doi: 10.1038/s41598-024-70059-5 (PMC11327325; doi:10.1038/s41598-024-70059-5)
Supplement: Supplementary file 3 — Supplementary Table S3. [file 41598_2024_70059_MOESM3_ESM.xls]

## Sheet: targets
Table S3. Drug & Disease & Venn Diagram Target List
482 drug targets	503 PED targets	126 common targets
PTGS1	SLC9A3	HMGCR
ESR1	FOXP3	SLC6A2
PPARG	DGAT1	XDH
PTGS2	CD46	KDR
MAPK14	IL10	NOS2
HSP90	NOD2	INS
CDK2	IL6	SLC6A4
CHEK1	ALB	IRF1
PRKACA	CXCL8	PPARA
TRYP1	TNF	CYP1A2
PIK3CG	THBD	HSD11B2
RELA	CFTR	IL10
EGFR	C3	MAPK1
STAT3	TGFB1	IGF2
AKT1	EGFR	VKORC1
VEGFA	IFNG	PPP3CA
BCL2	IL1B	PLAT
FOS	CD40LG	PIK3CG
CDKN1A	TTR	MDM2
BAX	SST	GHR
CASP9	CRP	CXCL2
MMP9	PRNP	EGFR
MAPK3	IFNB1	DPP4
MAPK1	ADA	NPPB
TNF	IL2	SOD1
JUN	DGKE	IL2
NOS2	GPT	LGALS3
CDKN2A	PRKCQ	CDKN1B
AHSA1	RIGI	IFNG
CASP3	TP53	FOS
TP53	TLR4	IL4
LDLR	MT-CO1	BCL2
MDM2	VIP	GCK
RASGRF2	IFNA1	MAPK8
RAF1	IRF3	IGF1R
TEP1	LEP	ICAM1
TIMP1	CALCA	CAV1
HIF1A	CD55	MAPK3
IGF1R	CD79A	APOB
STAT1	INS	PPARG
CDC2	VWF	CRP
ERBB2	TCN2	RHOA
AR	MTTP	HIF1A
ICAM1	IFNA2	RELA
IL1B	PYY	SLC2A4
CCL2	ADAM17	NOS3
SELE	IL4	GSTP1
VCAM1	CYP3A4	RB1
FN1	CTLA4	CFTR
CXCL8	IL13	MTTP
SOD2	FUT2	CXCL8
BIRC5	IL5	CDK2
NOS3	HTR3A	SELE
TGFB1	SLCO2A1	FN1
SULT1E1	SLC6A4	AHR
CCNB1	IL2RA	PGR
CDC25C	PIK3R1	MT-CO1
PTEN	TLR2	NR1H4
HMGCR	LTF	ODC1
BTK	TNFRSF1A	NR3C1
PLK2	ADAMTS13	THBD
GFAP	PLG	ACTB
UGT1A1	CCK	LEPR
CHEK2	IL17A	CXCL10
PPARA	MIR21	SERPINE1
PCOLCE	REN	HERC5
TGFB2	MT-CYB	MAPK14
ATM	SREBF1	VCAM1
HPGD	RELA	TP53
INS	EGF	TNF
PBK	PPARG	INSR
BUB1	HLA-DQA1	IFNA1
CDC20	ELANE	EGF
AKR1B1	BDNF	IL1A
CRYAB	CCL5	DRD2
KLK3	GAL	CAT
CDC37	GCG	SELP
HDAC6	C4B	STAT3
MAP2K5	CLDN2	SFTPD
MAPK12	HTR1A	F2
APOA1	STAT3	PTGS2
PLK1	NFKB1	SLPI
CCNB1IP1	ACE2	MT-CO3
MDC1	CXCL1	GH1
SAFB	LACTB	NFKB1
CFTR	NR1H4	SIRT1
PML	HLA-DRB1	IL1B
NCOR1	IL21	CHRM3
GCK	CS	ACTA1
KCNJ11	C5	P4HB
CYP24A1	ADIPOQ	ESR1
PTGER2	TLR5	HSD11B1
PTGFR	VEGFA	ACE2
GLB1	CCL2	AGTR1
MSLN	SRC	NFKBIA
SYK	HSPD1	IGFBP3
ACTB	G6PC1	PTGS1
AHR	IL18	SREBF1
AKR1C1	IGF1	F3
ATP5A1	KNG1	NR1I2
ATP5B	PPP1R14A	APOA1
ATP5C1	PPIG	IFNB1
CBR1	HLA-B	ADRB2
CDK6	NOS2	POR
CEBPB	CFI	CTSD
COMT	SERPINA3	VEGFA
CSNK2A1	MYD88	CDKN2A
CSNK2B	SAA1	TGFB1
CYP19A1	CAV1	CEBPB
CYP1B1	F2	JUN
DHFRL1	BST2	ESR2
DNMT1	IL6ST	IL13
EIF3F	CTSL	GPT
ESR2	EDNRB	CYP24A1
ESRRA	IGF2	CCL2
ESRRB	MBL2	CD40LG
GABRA1	CASR	CES1
GABRA2	ACE	STAT1
GABRA3	NPY	CYP3A4
GABRA4	CD36	IL6
GABRA5	SH2D3A	SLC6A3
GABRA6	CALCOCO2	RHO
GABRG1	SELP	HSP90AA1
GABRG2	IRF7	CASP3
GABRG3	HP	MMP9
GPER1	NLRP12	DRD1
HCK	SLC11A1
HIBCH	CXCL10
HSP90AA1	NEU1
HSPA2	NLRP3
IGHG1	CTSB
JAK1	CDKN2A
KANSL3	ITCH
MTTP	IL1A
NCOA1	CSF2
NCOA2	GHRL
NQO2	CR1
NR1I2	F3
PIM1	CDKN1B
PTK2B	ICAM1
RUVBL2	EDNRA
SF3B3	PNLIP
SHBG	MARCHF8
SOAT1	TLR3
SOAT2	CFB
STK17B	CCR5
TOP2A	VTN
UBA1	CD59
UGT3A1	FASLG
CYP3A4	APOA1
CYP2B6	TF
IGKV2-30	CD14
F2	TBK1
F7	IFIH1
CALM	INSR
DNTT	SNCA
TFF1	ADCY10
AKR1C3	SERPINC1
ALDH2	CYP1A2
AURKB	GH1
TYR	KDR
DPP4	CASP3
GAS6	VCAM1
KDR	BTD
GSK3B	MX1
ACHE	POMC
MAOA	FAH
RXRA	NR1I2
ADRB2	EGR1
PDE3A	CASP1
EIF6	F8
IL6	PRKN
CAT	FOS
CAV1	TLR9
APOB	IGF1R
ECE1	ODC1
GABBR1	MT-ND4
IL4	DPP4
CPT1A	CD40
RHOA	APOE
MT2A	PTGS2
FCER2	LRRK2
MKI67	PIK3CG
EP300	SERPINE1
ATP5F1B	ADCYAP1
MT-ND6	CYP24A1
HSD3B2	ACADM
HSD3B1	SELE
TRPM2	LPL
GH1	TRIM21
PPARGC1B	MASP2
B4GALT4	IRF1
GHR	CD28
TGFB1I1	NOS3
CD5L	S100A9
P4HB	SLC7A5
LARS1	B2M
CYP21A2	MT-CO3
GADD45A	MMP9
BARD1	FGF2
RBM45	OXT
BAP1	CYBB
RAD51	MAPK1
CA1	BCL2
CA12	HCRT
CA14	VIM
CA2	TJP1
CA3	PSMD4
CA4	FUBP3
CA5A	JUN
CA5B	ITGA4
CA6	VPS36
CA7	CFP
CA9	AFP
CRYZ	SLC17A5
NQO1	S100A12
PRKCA	NFKBIA
PRKCB	STAT2
SQLE	CD209
VKORC1	MASP1
CHRM1	MIR181A1
ADRA1A	S100A8
SLC6A3	IAPP
SLC6A4	CP
MAOB	IL12RB2
CCNA2	DHFR
PKIA	MTOR
AMPC	FCGRT
SIRT1	IGFBP3
PTPN1	FABP2
MMP2	CALR
NFKBIA	NPPB
CASP8	CLU
BAD	MIR142
SOD1	FN1
TIMP2	ACKR1
FAS	PTX3
MAPK9	ESR1
PLAT	HSP90AA1
GSTP1	TGFA
SELP	MDM2
AGTR1	HSPG2
IFNB1	FCN2
PDGFA	CCL11
ACE2	CFD
GPT	CXCL12
PGP	APOB
JAK3	ADORA2B
CDKN1B	OPRM1
CDKN2AIP	PDGFRA
IFNA1	TLR7
ITGB5	RNASE3
LEPR	C4A
PLIN2	HIF1A
F2R	ESR2
IL13	ITGB3
MS4A2	IL7
SCN5A	GSTP1
CCND1	IGFBP1
BBC3	TMPRSS2
MMP1	BMP6
PRKCD	RUNX1
PTGER3	PECAM1
MCL1	HTR4
FOSL1	PRF1
FOSL2	RHOA
MPO	LAMP1
IGF2	CDB2
CYCS	IVNS1ABP
ALOX12	NPPA
NFATC1	PPARA
TDRD7	SOD1
EGLN1	FCN1
NOX5	MAVS
FABP5	CCL3
APOD	LTA
TOP2	ITGB1
KCNH2	HTR2A
CACNA2D1	AGTR2
KCNMA1	HMGCR
ADRA1B	HLA-G
CYP1A2	CYP11B2
CDK7	TNFSF10
CYP2C9	CLEC4M
BCL2L1	HLA-E
PRKCG	TRIM25
MMP3	MTHFR
PLAU	CAT
IL10	HMGB1
EGF	PPY
RB1	TPSAB1
ELK1	MAPK8
POR	SLPI
ODC1	AP2M1
XDH	LGALS3
TOP1	DNM3
RUNX1T1	CCRL2
HERC5	ANXA5
HSPA5	MAPT
ACACA	ITGAV
HMOX1	AGBL5
MYC	TNFSF13B
F3	TFAP2A
GJA1	RBP4
CYP1A1	LEPR
DUOX2	CISH
HSPB1	RAPGEF1
MGAM	HLA-C
IL2	PTH
THBD	RECK
SERPINE1	DIO2
COL1A1	CXCL9
IFNG	PTPN11
ALOX5	RHO
IL1A	CXCL2
NCF1	SFTPD
ABCA2	CCL4
HAS2	SIRT1
NFE2L2	VDR
PARP1	MSMB
PSMD3	GHR
SLC2A4	CTSD
COL3A1	GNAI1
CXCL11	ACKR2
CXCL2	CRH
DCAF5	ETFDH
NR1I3	NR3C1
INSR	XDH
CLDN4	SOCS3
PPARD	MUC5AC
HSF1	CYB5A
CRP	FGFR1
CXCL10	CXADR
CHUK	PTPN3
SPP1	PLCB1
RUNX2	KRT18
RASSF1	SLC6A3
E2F1	PTHLH
E2F2	CCR3
ACP3	TLR8
CTSD	APOBEC3G
IGFBP3	LBP
CD40LG	HADHA
IRF1	SDHB
ERBB3	PTK2
PON1	GAD2
DIO1	MAPK14
NPEPPS	TRAF3
HK2	AGTR1
NKX3-1	OSM
RASA1	DPEP1
PRXC1A	CDK2
GSTM1	OTC
GSTM2	AGT
DRD1	F10
DRD2	P4HB
ADRA2A	ITGA5
SLC6A2	PGR
LTA4H	KIR2DL3
CTRB1	GLP1R
ADRA2B	ACTB
MIF	CYP27B1
CHRM3	RNASEL
ADRA1D	PCNA
BACE	KRT8
PDE10A	GATA3
SIGMAR1	LIPE
PGR	NPM1
CHRM2	PTGS1
IKBKB	SLC2A4
MAPK8	GRB2
PPP3CA	VKORC1
SLPI	FLT4
PYGM	FGA
GRIA2	MBP
OLR1	ADCY1
CDK4	FGF1
CYP2E1	TGFBR3
HSD11B2	LAMP2
CTNNB1	INHA
CTNNA1	DDIT3
JUP	PAH
ADH1C	DRD1
AKR1C2	MDH2
ANXA1	CEBPD
CES1	PNPLA2
COX4I1	LAP3
COX5A	CCND3
COX5B	ARF4
COX6A2	CETP
COX6B1	ENO1
COX6C	AKR1A1
COX7A1	GPR162
COX7B	PRSS1
COX7C	CNR1
COX8A	GCK
EFTUD1	GIP
ESRRG	DSG1
FABP6	ADRB2
FECH	HTT
GPBAR1	TXN
HSD11B1	MC4R
IGHG2	FGF23
ITGAL	HTR1B
ITGB2	PSEN1
MT-CO1	FOXO1
MT-CO2	IDH1
MT-CO3	SLC5A2
NFKB1	F9
NFKB2	ITGA3
NPPB	APOC3
NR1H4	ITIH4
NR3C1	NR1H2
NR3C2	CNTF
PLA2G1B	HERC5
PRLR	CEBPB
SULT2B1	STIM1
RXRB	AGL
AMY1A	POR
AMY2A	FYN
AMY2B	SLC6A2
BAMF_RS28815	RB1
GLT6D1	RSAD2
GLTP	PPP3CA
GNPDA1	ST3GAL4
HK1	HDAC1
KRTAP5-2	CLDN5
KRTAP5-3	TUBB
LCT	AGER
LCTL	FABP1
LGALS2	HSD11B1
LGALS3	GSR
LGALS7	CAPN10
MB	LGALS9
NCAN	AHR
NUDT9	TMPRSS11D
PYGL	TNNT2
SFTPD	KIR3DL1
SIGLEC1	PLIN1
SMARCA5	ADA2
TM0024	HSD11B2
ABAT	FASN
GLRA1	ACTA1
GOT1	GHSR
BCHE	SERPINB1
ADH1B	GC
GATM	IL32
TPI1	PABPC4
ME2	GZMA
NOS1	SFTPA1
GRIA1	PLAT
CDC25B	PRKCE
GOT2	FAAH
CPT2	CXCL5
CRAT	CHRM3
CROT	MC3R
SLC22A4	SRD5A1
SLC22A5	THY1
SLC25A20	PNPLA3
SLC25A29	ABCA1
SREBF2	IER3
COL7A1	ADAM10
SREBF1	DRD2
GLUL	ADRB1
ALAD	STAU1
SI	PAK1
CHI3L1	IKBKE
ACSL1	CES1
ACSL4	CDH13
ABO	FABP12
ACTA1	NEDD4L
ATOX1	EPHA3
FHIT	PIK3R2
FTL	HSP90B1
HBA1	ORM1
HBB	PRKRA
LYZ	AHSG
RTCB	ALDH9A1
TAS1R2	PRDX5
ADRA2C	LIPC
CYP2A6	CGAS
RHO	PRKAA2
	TNFRSF9
	SCGB1A1
	STEAP4
	LPA
	ANPEP
	MAPK3
	CH25H
	TARDBP
	IL12
	STAT1
	AIFM1
	MIR328
	IL11
	TJP3
	NLK
	CREBBP
	SLA-DQA1
	MUC13
	RPS6KB1
	MMP7
	MFGE8
