# Supplementary material for: Integrating network pharmacology with pharmacological research to elucidate the mechanism of modified Gegen Qinlian Decoction in treating porcine epidemic diarrhea
Source: Sci Rep. 2024 Aug 15;14:18929. doi: 10.1038/s41598-024-70059-5 (PMC11327325; doi:10.1038/s41598-024-70059-5)
Supplement: Supplementary file 4 — Supplementary Table S4. [file 41598_2024_70059_MOESM4_ESM.csv]

Table S4. 90 PPI String_Interactions
shared name	name	Degree	AverageShortestPathLength	BetweennessCentrality	ClosenessCentrality	ClusteringCoefficient	Eccentricity	IsSingleNode	NeighborhoodConnectivity	NumberOfDirectedEdges	NumberOfUndirectedEdges	PartnerOfMultiEdgedNodePairs	Radiality	selected	SelfLoops	Stress	TopologicalCoefficient
IL6	IL6	82	1.651685393	0.237990834	0.605442177	0.247560976	4	FALSE	13.14634146	0	82	41	0.984105234	FALSE	0	7926	0.166100648
IL1B	IL1B	64	1.853932584	0.084080172	0.539393939	0.314516129	4	FALSE	14.125	0	64	32	0.979172376	FALSE	0	3608	0.196180556
IL10	IL10	54	1.921348315	0.046985548	0.520467836	0.407407407	4	FALSE	15.7037037	0	54	27	0.97752809	FALSE	0	2264	0.224338624
IFNG	IFNG	52	1.943820225	0.039447185	0.514450867	0.418461538	4	FALSE	16.26923077	0	52	26	0.976979995	FALSE	0	2212	0.235785953
INS	INS	50	1.876404494	0.224830043	0.532934132	0.266666667	3	FALSE	14.08	0	50	25	0.978624281	FALSE	0	7000	0.196056338
TP53	TP53	50	1.898876404	0.093557284	0.526627219	0.303333333	4	FALSE	14.28	0	50	25	0.978076185	FALSE	0	3850	0.192972973
STAT3	STAT3	50	1.898876404	0.107132572	0.526627219	0.37	4	FALSE	16.48	0	50	25	0.978076185	FALSE	0	3998	0.225205479
EGFR	EGFR	44	1.966292135	0.050110917	0.508571429	0.415584416	4	FALSE	17.04545455	0	44	22	0.976431899	FALSE	0	2560	0.240076825
ACTB	ACTB	44	1.966292135	0.029239625	0.508571429	0.467532468	4	FALSE	18.31818182	0	44	22	0.976431899	FALSE	0	1842	0.258002561
ESR1	ESR1	40	2.146067416	0.049499024	0.465968586	0.331578947	4	FALSE	13	0	40	20	0.972047136	FALSE	0	1908	0.209677419
CCL2	CCL2	38	2.325842697	0.01084358	0.429951691	0.485380117	5	FALSE	16.42105263	0	38	19	0.967662373	FALSE	0	526	0.321981424
CASP3	CASP3	34	2.04494382	0.024437008	0.489010989	0.529411765	4	FALSE	19.47058824	0	34	17	0.974513565	FALSE	0	1688	0.282182438
CXCL10	CXCL10	30	2.415730337	0.003898216	0.413953488	0.628571429	5	FALSE	17.4	0	30	15	0.965469992	FALSE	0	246	0.37826087
RELA	RELA	30	2.179775281	0.031774391	0.458762887	0.304761905	5	FALSE	14.93333333	0	30	15	0.971224993	FALSE	0	1590	0.240860215
TGFB1	TGFB1	30	2.08988764	0.019424094	0.478494624	0.580952381	4	FALSE	20.26666667	0	30	15	0.973417375	FALSE	0	970	0.302487562
ICAM1	ICAM1	30	2.404494382	0.027841511	0.41588785	0.476190476	5	FALSE	16.46666667	0	30	15	0.965744039	FALSE	0	1344	0.34893617
IL1A	IL1A	28	2.471910112	0.002883827	0.404545455	0.626373626	5	FALSE	16.85714286	0	28	14	0.964099753	FALSE	0	102	0.392026578
MMP9	MMP9	28	2.078651685	0.005585083	0.481081081	0.703296703	4	FALSE	22.21428571	0	28	14	0.973691422	FALSE	0	496	0.32194617
STAT1	STAT1	28	2.224719101	0.008167212	0.449494949	0.593406593	5	FALSE	20.78571429	0	28	14	0.970128802	FALSE	0	684	0.346428571
IL4	IL4	28	2.292134831	0.003260665	0.43627451	0.714285714	5	FALSE	20.35714286	0	28	14	0.968484516	FALSE	0	244	0.376984127
HIF1A	HIF1A	26	2.168539326	0.012710058	0.461139896	0.576923077	5	FALSE	18.53846154	0	26	13	0.971499041	FALSE	0	792	0.285207101
PPARG	PPARG	26	2.123595506	0.04333944	0.470899471	0.423076923	4	FALSE	17.84615385	0	26	13	0.972595232	FALSE	0	1590	0.273372781
NFKB1	NFKB1	24	2.303370787	0.015698207	0.434146341	0.393939394	5	FALSE	15.75	0	24	12	0.968210469	FALSE	0	866	0.271551724
MAPK1	MAPK1	24	2.516853933	0.0070962	0.397321429	0.484848485	5	FALSE	13.33333333	0	24	12	0.963003563	FALSE	0	368	0.317460317
IL2	IL2	24	2.404494382	0.002882551	0.41588785	0.712121212	5	FALSE	19.25	0	24	12	0.965744039	FALSE	0	156	0.392857143
EGF	EGF	22	2.146067416	0.039826203	0.465968586	0.363636364	4	FALSE	15.63636364	0	22	11	0.972047136	FALSE	0	1468	0.23202171
CXCL2	CXCL2	22	2.449438202	0.001245771	0.408256881	0.763636364	5	FALSE	20.54545455	0	22	11	0.964647849	FALSE	0	100	0.428030303
MAPK3	MAPK3	22	2.528089888	0.004103935	0.395555556	0.563636364	5	FALSE	14.36363636	0	22	11	0.962729515	FALSE	0	270	0.341991342
CXCL8	CXCL8	20	2.471910112	0.00112413	0.404545455	0.733333333	5	FALSE	19.9	0	20	10	0.964099753	FALSE	0	86	0.423404255
IFNB1	IFNB1	20	2.382022472	0.002690396	0.419811321	0.6	5	FALSE	21	0	20	10	0.966292135	FALSE	0	190	0.396226415
IL13	IL13	20	2.449438202	4.82E-04	0.408256881	0.911111111	5	FALSE	22.2	0	20	10	0.964647849	FALSE	0	52	0.472340426
HSP90AA1	HSP90AA1	20	2.516853933	0.038303472	0.397321429	0.333333333	5	FALSE	11.2	0	20	10	0.963003563	FALSE	0	1428	0.255813953
FOS	FOS	18	2.303370787	0.013680324	0.434146341	0.527777778	5	FALSE	18.66666667	0	18	9	0.968210469	FALSE	0	682	0.32183908
MAPK8	MAPK8	18	2.595505618	0.004549748	0.385281385	0.444444444	5	FALSE	12.44444444	0	18	9	0.961085229	FALSE	0	196	0.303523035
MAPK14	MAPK14	18	2.674157303	0.002085399	0.37394958	0.638888889	5	FALSE	12	0	18	9	0.959166895	FALSE	0	130	0.352941176
ESR2	ESR2	18	2.696629213	0.002954108	0.370833333	0.555555556	5	FALSE	10.55555556	0	18	9	0.9586188	FALSE	0	128	0.329861111
MDM2	MDM2	18	2.561797753	0.020384982	0.390350877	0.361111111	5	FALSE	13	0	18	9	0.961907372	FALSE	0	1188	0.299741602
PGR	PGR	16	2.550561798	0.003060747	0.392070485	0.642857143	5	FALSE	14.375	0	16	8	0.96218142	FALSE	0	166	0.326704545
SIRT1	SIRT1	16	2.438202247	0.005846836	0.410138249	0.428571429	4	FALSE	16.5	0	16	8	0.964921896	FALSE	0	280	0.33
IGF1R	IGF1R	14	2.494382022	0.020085316	0.400900901	0.428571429	4	FALSE	13.71428571	0	14	7	0.963551658	FALSE	0	1034	0.298136646
CAV1	CAV1	14	2.640449438	0.007951965	0.378723404	0.285714286	5	FALSE	10.28571429	0	14	7	0.959989038	FALSE	0	336	0.277777778
NFKBIA	NFKBIA	14	2.494382022	8.56E-04	0.400900901	0.619047619	5	FALSE	21.57142857	0	14	7	0.963551658	FALSE	0	68	0.449404762
LEPR	LEPR	12	2.303370787	0.020735725	0.434146341	0.666666667	4	FALSE	24.33333333	0	12	6	0.968210469	FALSE	0	630	0.416666667
F3	F3	12	2.528089888	0.030033818	0.395555556	0.4	5	FALSE	12.33333333	0	12	6	0.962729515	FALSE	0	670	0.268115942
TNF	TNF	12	2.573033708	0	0.388646288	1	5	FALSE	25	0	12	6	0.961633324	FALSE	0	0	0.595238095
IRF1	IRF1	12	2.617977528	0.002139893	0.381974249	0.533333333	5	FALSE	16.5	0	12	6	0.960537133	FALSE	0	152	0.408333333
SELE	SELE	12	2.550561798	5.28E-04	0.392070485	0.8	5	FALSE	19.66666667	0	12	6	0.96218142	FALSE	0	16	0.446969697
SERPINE1	SERPINE1	12	2.528089888	0.022657638	0.395555556	0.333333333	5	FALSE	14.5	0	12	6	0.962729515	FALSE	0	926	0.318518519
PTGS2	PTGS2	12	2.415730337	0.02303911	0.413953488	0.466666667	5	FALSE	22.5	0	12	6	0.965469992	FALSE	0	672	0.421383648
CRP	CRP	12	2.528089888	0.043094569	0.395555556	0.333333333	5	FALSE	18.33333333	0	12	6	0.962729515	FALSE	0	1316	0.409090909
ACE2	ACE2	12	2.528089888	0.016082626	0.395555556	0.333333333	5	FALSE	16.16666667	0	12	6	0.962729515	FALSE	0	696	0.359848485
NOS2	NOS2	10	2.539325843	0.01126598	0.39380531	0.6	5	FALSE	25.8	0	10	5	0.962455467	FALSE	0	396	0.581818182
CEBPB	CEBPB	10	2.797752809	0.002001964	0.357429719	0.4	5	FALSE	12	0	10	5	0.956152371	FALSE	0	86	0.375
CD40LG	CD40LG	10	2.584269663	0	0.386956522	1	5	FALSE	24	0	10	5	0.961359277	FALSE	0	0	0.571428571
VCAM1	VCAM1	10	2.584269663	0	0.386956522	1	5	FALSE	22.6	0	10	5	0.961359277	FALSE	0	0	0.538095238
CDK2	CDK2	10	2.775280899	0.00604016	0.360323887	0.5	5	FALSE	11.2	0	10	5	0.956700466	FALSE	0	436	0.373333333
RHOA	RHOA	10	2.629213483	0.001848283	0.38034188	0.3	5	FALSE	15.6	0	10	5	0.960263086	FALSE	0	102	0.394871795
NR3C1	NR3C1	8	2.741573034	0.044673229	0.364754098	0.166666667	5	FALSE	9.75	0	8	4	0.957522609	FALSE	0	1098	0.298387097
INSR	INSR	8	2.775280899	0.005918581	0.360323887	0.666666667	4	FALSE	11.25	0	8	4	0.956700466	FALSE	0	394	0.387931034
APOB	APOB	8	3.685393258	0.0234508	0.271341463	0.166666667	5	FALSE	2.25	0	8	4	0.934502603	FALSE	0	520	0.35
PPARA	PPARA	6	2.786516854	0.001913463	0.358870968	0.333333333	4	FALSE	12	0	6	3	0.956426418	FALSE	0	80	0.416666667
SREBF1	SREBF1	6	3	0.008581855	0.333333333	0	4	FALSE	6.333333333	0	6	3	0.951219512	FALSE	0	304	0.380952381
PLAT	PLAT	6	3.438202247	2.79E-04	0.290849673	0.666666667	6	FALSE	5	0	6	3	0.940531653	FALSE	0	8	0.5
THBD	THBD	6	3.449438202	8.94E-04	0.28990228	0.333333333	6	FALSE	4	0	6	3	0.940257605	FALSE	0	14	0.458333333
KDR	KDR	6	2.808988764	0.002017687	0.356	0.333333333	4	FALSE	12.66666667	0	6	3	0.955878323	FALSE	0	50	0.456790123
CDKN1B	CDKN1B	6	2.820224719	2.20E-04	0.354581673	0.666666667	5	FALSE	14	0	6	3	0.955604275	FALSE	0	12	0.482758621
NOS3	NOS3	6	3.112359551	0.001187246	0.321299639	0.333333333	6	FALSE	7.333333333	0	6	3	0.948479035	FALSE	0	32	0.4375
P4HB	P4HB	6	2.786516854	0.062776422	0.358870968	0.333333333	4	FALSE	10.33333333	0	6	3	0.956426418	FALSE	0	1466	0.357142857
HMGCR	HMGCR	6	3.629213483	0.002681529	0.275541796	0	5	FALSE	3	0	6	3	0.935872842	FALSE	0	40	0.333333333
F2	F2	6	3.426966292	0.001670497	0.291803279	0	6	FALSE	4	0	6	3	0.9408057	FALSE	0	28	0.375
DPP4	DPP4	6	2.685393258	0.004305438	0.372384937	0	4	FALSE	12.66666667	0	6	3	0.958892847	FALSE	0	166	0.376344086
AGTR1	AGTR1	6	3.382022472	0.001253405	0.295681063	0	6	FALSE	5	0	6	3	0.941901891	FALSE	0	28	0.4
SLC2A4	SLC2A4	4	2.797752809	0	0.357429719	1	4	FALSE	19	0	4	2	0.956152371	FALSE	0	0	0.655172414
VEGFA	VEGFA	4	2.617977528	0.001562763	0.381974249	0	5	FALSE	22	0	4	2	0.960537133	FALSE	0	78	0.525
IGF2	IGF2	4	3.471910112	0	0.28802589	1	5	FALSE	5.5	0	4	2	0.939709509	FALSE	0	0	0.785714286
IFNA1	IFNA1	4	3.123595506	0	0.320143885	1	6	FALSE	13.5	0	4	2	0.948204988	FALSE	0	0	0.84375
HSD11B2	HSD11B2	4	3.719101124	0	0.268882175	1	6	FALSE	3	0	4	2	0.93368046	FALSE	0	0	0.75
HSD11B1	HSD11B1	4	3.719101124	0	0.268882175	1	6	FALSE	3	0	4	2	0.93368046	FALSE	0	0	0.75
GH1	GH1	4	3.247191011	4.66E-04	0.307958478	0	5	FALSE	4	0	4	2	0.945190463	FALSE	0	18	0.5
GCK	GCK	4	2.808988764	0.013716995	0.356	0	4	FALSE	14	0	4	2	0.955878323	FALSE	0	432	0.5
FN1	FN1	4	2.741573034	0	0.364754098	1	5	FALSE	22.5	0	4	2	0.957522609	FALSE	0	0	0.681818182
GHR	GHR	4	3.101123596	0.001691497	0.322463768	0	5	FALSE	6.5	0	4	2	0.948753083	FALSE	0	84	0.5
RB1	RB1	4	3.528089888	0	0.28343949	1	6	FALSE	7	0	4	2	0.938339271	FALSE	0	0	0.7
MTTP	MTTP	4	3.730337079	0	0.268072289	1	5	FALSE	3.5	0	4	2	0.933406413	FALSE	0	0	0.7
PTGS1	PTGS1	2	3.404494382	0	0.293729373	0	6	FALSE	6	0	2	1	0.941353796	FALSE	0	0	0
SELP	SELP	2	3.393258427	0	0.294701987	0	6	FALSE	15	0	2	1	0.941627843	FALSE	0	0	0
CTSD	CTSD	2	2.865168539	0	0.349019608	0	4	FALSE	25	0	2	1	0.954508084	FALSE	0	0	0
GPT	GPT	2	3.516853933	0	0.284345048	0	6	FALSE	6	0	2	1	0.938613319	FALSE	0	0	0
APOA1	APOA1	2	4.674157303	0	0.213942308	0	6	FALSE	4	0	2	1	0.910386407	FALSE	0	0	0
AHR	AHR	2	3.505617978	0	0.28525641	0	6	FALSE	10	0	2	1	0.938887366	FALSE	0	0	0
