# Supplementary material for: Integrating network pharmacology with pharmacological research to elucidate the mechanism of modified Gegen Qinlian Decoction in treating porcine epidemic diarrhea
Source: Sci Rep. 2024 Aug 15;14:18929. doi: 10.1038/s41598-024-70059-5 (PMC11327325; doi:10.1038/s41598-024-70059-5)
Supplement: Supplementary file 5 — Supplementary Table S5. [file 41598_2024_70059_MOESM5_ESM.xlsx]

## Sheet: GOTERM
Table S5. Enrichment Results
Category	Term	Count	%	PValue	Genes	List Total	Pop Hits	Pop Total	Fold Enrichment	Bonferroni	Benjamini	FDR
GOTERM_BP_DIRECT	GO:0002719~negative regulation of cytokine production involved in immune response	28	19.7183	2.59444e-55	IL10, APOA1, TNF	116	30	14547	117.045	3.74119e-52	3.68908e-52	3.31045e-52
GOTERM_BP_DIRECT	GO:0051384~response to glucocorticoid	29	20.4225	5.11661e-55	IL10, IL6, TNF	116	34	14547	106.963	7.37815e-52	3.68908e-52	3.31045e-52
GOTERM_BP_DIRECT	GO:1900100~positive regulation of plasma cell differentiation	27	19.0141	3.96458e-54	IL10, IL2	116	28	14547	120.926	5.71692e-51	1.59372e-51	1.43015e-51
GOTERM_BP_DIRECT	GO:0046427~positive regulation of JAK-STAT cascade	31	21.831	4.42087e-54	IL10, IL4, GHR, GH1, IL6	116	45	14547	86.3902	6.37489e-51	1.59372e-51	1.43015e-51
GOTERM_BP_DIRECT	GO:2000352~negative regulation of endothelial cell apoptotic process	31	21.831	3.47287e-53	IL10, IL4, SERPINE1, IL13, KDR, ICAM1	116	47	14547	82.714	5.00787e-50	9.11948e-51	8.1835e-51
GOTERM_BP_DIRECT	GO:0002875~negative regulation of chronic inflammatory response to antigenic stimulus	26	18.3099	4.42693e-53	IL10	116	26	14547	125.405	6.38364e-50	9.11948e-51	8.1835e-51
GOTERM_BP_DIRECT	GO:1903034~regulation of response to wounding	26	18.3099	4.42693e-53	IL10	116	26	14547	125.405	6.38364e-50	9.11948e-51	8.1835e-51
GOTERM_BP_DIRECT	GO:0045348~positive regulation of MHC class II biosynthetic process	28	19.7183	6.9497e-53	IL10, IL4, SIRT1	116	33	14547	106.404	1.00215e-49	1.25268e-50	1.12411e-50
GOTERM_BP_DIRECT	GO:1902895~positive regulation of pri-miRNA transcription from RNA polymerase II promoter	33	23.2394	1.80044e-52	IL10, SREBF1, STAT3, NR3C1, TNF, TP53, HIF1A, RELA	116	62	14547	66.7479	2.59623e-49	2.8847e-50	2.58863e-50
GOTERM_BP_DIRECT	GO:0034115~negative regulation of heterotypic cell-cell adhesion	27	19.0141	2.83919e-52	IL10, APOA1	116	30	14547	112.865	4.09411e-49	4.09411e-50	3.67391e-50
GOTERM_BP_DIRECT	GO:0030886~negative regulation of myeloid dendritic cell activation	26	18.3099	5.93932e-52	IL10	116	27	14547	120.761	8.5645e-49	6.1175e-50	5.48963e-50
GOTERM_BP_DIRECT	GO:1903208~negative regulation of hydrogen peroxide-induced neuron death	26	18.3099	5.93932e-52	IL10	116	27	14547	120.761	8.5645e-49	6.1175e-50	5.48963e-50
GOTERM_BP_DIRECT	GO:0060302~negative regulation of cytokine activity	26	18.3099	5.93932e-52	IL10	116	27	14547	120.761	8.5645e-49	6.1175e-50	5.48963e-50
GOTERM_BP_DIRECT	GO:0002904~positive regulation of B cell apoptotic process	26	18.3099	5.93932e-52	IL10	116	27	14547	120.761	8.5645e-49	6.1175e-50	5.48963e-50
GOTERM_BP_DIRECT	GO:0002639~positive regulation of immunoglobulin production	29	20.4225	2.05016e-51	IL10, IL6, IL13	116	40	14547	90.9188	2.95633e-48	1.97089e-49	1.76861e-49
GOTERM_BP_DIRECT	GO:0071222~cellular response to lipopolysaccharide	37	26.0563	1.84897e-50	IL10, CXCL10, IL1A, MAPK8, IL6, CXCL8, IL1B, SERPINE1, RELA, NFKB1, RHOA	116	108	14547	42.9629	2.66622e-47	1.66639e-48	1.49536e-48
GOTERM_BP_DIRECT	GO:0045347~negative regulation of MHC class II biosynthetic process	26	18.3099	3.96927e-50	IL10	116	29	14547	112.432	5.72369e-47	3.36687e-48	3.02131e-48
GOTERM_BP_DIRECT	GO:2000273~positive regulation of receptor activity	27	19.0141	4.34498e-50	IL10, HIF1A	116	33	14547	102.604	6.26546e-47	3.48081e-48	3.12356e-48
GOTERM_BP_DIRECT	GO:0035729~cellular response to hepatocyte growth factor stimulus	27	19.0141	2.53799e-48	IL10, RELA	116	36	14547	94.0539	3.65978e-45	1.74275e-46	1.56389e-46
GOTERM_BP_DIRECT	GO:1904706~negative regulation of vascular smooth muscle cell proliferation	27	19.0141	2.53799e-48	IL10, CDKN1B	116	36	14547	94.0539	3.65978e-45	1.74275e-46	1.56389e-46
GOTERM_BP_DIRECT	GO:0032695~negative regulation of interleukin-12 production	27	19.0141	2.53799e-48	IL10, NFKB1	116	36	14547	94.0539	3.65978e-45	1.74275e-46	1.56389e-46
GOTERM_BP_DIRECT	GO:0060670~branching involved in labyrinthine layer morphogenesis	26	18.3099	2.26331e-47	IL10	116	33	14547	98.8041	3.2637e-44	1.419e-45	1.27336e-45
GOTERM_BP_DIRECT	GO:0051045~negative regulation of membrane protein ectodomain proteolysis	26	18.3099	2.26331e-47	IL10	116	33	14547	98.8041	3.2637e-44	1.419e-45	1.27336e-45
GOTERM_BP_DIRECT	GO:0001938~positive regulation of endothelial cell proliferation	31	21.831	1.12512e-46	IL10, EGF, KDR, F3, SIRT1, VEGFA	116	67	14547	58.0233	1.62243e-43	6.76012e-45	6.0663e-45
GOTERM_BP_DIRECT	GO:0030889~negative regulation of B cell proliferation	27	19.0141	2.26082e-46	IL10, CASP3	116	40	14547	84.6485	3.2601e-43	1.30404e-44	1.1702e-44
GOTERM_BP_DIRECT	GO:0010507~negative regulation of autophagy	28	19.7183	1.27803e-45	IL10, STAT3, LEPR	116	48	14547	73.153	1.84292e-42	7.08815e-44	6.36065e-44
GOTERM_BP_DIRECT	GO:0042832~defense response to protozoan	26	18.3099	2.94559e-45	IL10	116	37	14547	88.1226	4.24754e-42	1.57316e-43	1.4117e-43
GOTERM_BP_DIRECT	GO:1903672~positive regulation of sprouting angiogenesis	26	18.3099	8.55678e-45	IL10	116	38	14547	85.8035	1.23389e-41	4.40674e-43	3.95446e-43
GOTERM_BP_DIRECT	GO:0045787~positive regulation of cell cycle	26	18.3099	2.14466e-42	IL10	116	44	14547	74.1031	3.0926e-39	1.06641e-40	9.56962e-41
GOTERM_BP_DIRECT	GO:0001819~positive regulation of cytokine production	27	19.0141	2.25746e-42	IL10, INS	116	51	14547	66.391	3.25526e-39	1.08509e-40	9.73718e-41
GOTERM_BP_DIRECT	GO:0051091~positive regulation of sequence-specific DNA binding transcription factor activity	31	21.831	4.43982e-42	IL10, IL6, CEBPB, ESR1, ESR2	116	89	14547	43.6805	6.40222e-39	2.06523e-40	1.85327e-40
GOTERM_BP_DIRECT	GO:0032689~negative regulation of interferon-gamma production	26	18.3099	2.21638e-41	IL10	116	47	14547	69.3731	3.19601e-38	9.98755e-40	8.96247e-40
GOTERM_BP_DIRECT	GO:0032715~negative regulation of interleukin-6 production	27	19.0141	5.86752e-41	IL10, TNF	116	56	14547	60.4632	8.46097e-38	2.56393e-39	2.30078e-39
GOTERM_BP_DIRECT	GO:0032720~negative regulation of tumor necrosis factor production	26	18.3099	5.3899e-37	IL10	116	64	14547	50.9459	7.77223e-34	2.28595e-35	2.05133e-35
GOTERM_BP_DIRECT	GO:0006955~immune response	37	26.0563	3.87577e-35	IL10, IL4, CXCL10, IL1A, CXCL8, CD40LG, IFNG, IL1B, IL13, TNF, CXCL2, IGF1R	116	263	14547	17.6426	5.58885e-32	1.59682e-33	1.43293e-33
GOTERM_BP_DIRECT	GO:0001817~regulation of cytokine production	26	18.3099	1.43816e-34	IL10	116	77	14547	42.3446	2.07383e-31	5.76064e-33	5.1694e-33
GOTERM_BP_DIRECT	GO:0042742~defense response to bacterium	27	19.0141	2.69474e-31	IL10, CEBPB	116	115	14547	29.443	3.88582e-28	1.05022e-29	9.42432e-30
GOTERM_BP_DIRECT	GO:0045944~positive regulation of transcription from RNA polymerase II promoter	23	16.1972	9.05633e-10	RB1, IL10, TGFB1, STAT1, IFNB1, IGF2, NR3C1, MAPK14, TNF, SIRT1, ESR1, IL2, EGFR, VEGFA, NFKBIA, IL1A, IL6, IRF1, PPARG, PPARA, TP53, MAPK3	116	585	14547	4.93046	1.30592e-06	3.43664e-08	3.08392e-08
GOTERM_BP_DIRECT	GO:0008284~positive regulation of cell proliferation	16	11.2676	2.30943e-09	TGFB1, CDKN1B, STAT1, INSR, IGF2, F2, RELA, EGFR, IGF1R, INS, VEGFA, IL4, DPP4, IL6, CDK2	116	263	14547	7.62921	3.33019e-06	8.53897e-08	7.66257e-08
GOTERM_BP_DIRECT	GO:0006954~inflammatory response	14	9.85915	3.47197e-09	TGFB1, CXCL8, IL13, STAT3, PTGS2, RELA, PTGS1, SELP, IL1A, CXCL10, CD40LG, IL1B, AGTR1, CCL2	116	191	14547	9.192	5.00658e-06	1.25165e-07	1.12318e-07
GOTERM_BP_DIRECT	GO:0006953~acute-phase response	7	4.92958	5.53331e-08	CRP, IL6, FN1, F2, INS	116	27	14547	32.5125	7.97872e-05	1.94611e-06	1.74637e-06
GOTERM_BP_DIRECT	GO:0032757~positive regulation of interleukin-8 production	8	5.6338	9.04279e-08	IL6, NOS2, SERPINE1, STAT3, F3, TNF, RELA	116	48	14547	20.9009	0.000130389	3.10469e-06	2.78604e-06
GOTERM_BP_DIRECT	GO:0014068~positive regulation of phosphatidylinositol 3-kinase signaling	8	5.6338	1.83251e-07	SELP, EGF, INSR, FN1, KDR, F2, SIRT1, INS	116	53	14547	18.9291	0.000264213	6.1453e-06	5.51458e-06
GOTERM_BP_DIRECT	GO:0019221~cytokine-mediated signaling pathway	10	7.04225	2.09462e-07	GHR, IL1A, IFNA1, IFNB1, STAT1, IL1B, STAT3, LEPR, CCL2, F3	116	110	14547	11.4005	0.000301999	6.86466e-06	6.1601e-06
GOTERM_BP_DIRECT	GO:0045893~positive regulation of transcription, DNA-templated	13	9.15493	2.81975e-07	CEBPB, TGFB1, STAT1, EGF, STAT3, ESR1, NFKB1, ESR2, IL4, IRF1, CDK2, PPARG, PPARA	116	231	14547	7.05743	0.000406526	9.0343e-06	8.10706e-06
GOTERM_BP_DIRECT	GO:0098586~cellular response to virus	7	4.92958	2.88196e-07	CXCL10, HSP90AA1, TGFB1, IFNB1, MAPK14, HIF1A, NFKB1	116	35	14547	25.081	0.000415492	9.0343e-06	8.10706e-06
GOTERM_BP_DIRECT	GO:0045766~positive regulation of angiogenesis	9	6.33803	3.15581e-07	IL1A, CXCL8, SERPINE1, STAT3, KDR, F3, SIRT1, HIF1A, VEGFA	116	84	14547	13.4363	0.000454964	9.68228e-06	8.68854e-06
GOTERM_BP_DIRECT	GO:0010875~positive regulation of cholesterol efflux	6	4.22535	5.20352e-07	NFKBIA, CAV1, APOA1, PPARG, PPARA, SIRT1	116	21	14547	35.83	0.000750066	1.56322e-05	1.40278e-05
GOTERM_BP_DIRECT	GO:0010573~vascular endothelial growth factor production	5	3.52113	7.5033e-07	IL6, IL1B, TNF, HIF1A	116	10	14547	62.7026	0.00108139	2.20811e-05	1.98148e-05
GOTERM_BP_DIRECT	GO:0050728~negative regulation of inflammatory response	8	5.6338	9.43881e-07	RB1, IL4, IL13, APOA1, PPARG, PPARA, IL2, NFKB1	116	67	14547	14.9738	0.00136015	2.72215e-05	2.44277e-05
GOTERM_BP_DIRECT	GO:0033138~positive regulation of peptidyl-serine phosphorylation	8	5.6338	1.04538e-06	HSP90AA1, IL6, TGFB1, CAV1, TNF, EGFR, VEGFA	116	68	14547	14.7535	0.0015063	2.95575e-05	2.65239e-05
GOTERM_BP_DIRECT	GO:0032733~positive regulation of interleukin-10 production	6	4.22535	1.32475e-06	IL4, IL6, CD40LG, IL13, STAT3	116	25	14547	30.0972	0.00190846	3.67362e-05	3.29658e-05
GOTERM_BP_DIRECT	GO:0032270~positive regulation of cellular protein metabolic process	5	3.52113	1.74713e-06	NFKBIA, TGFB1, AGTR1, MAPK1, MAPK3	116	12	14547	52.2522	0.00251619	4.75351e-05	4.26563e-05
GOTERM_BP_DIRECT	GO:0051897~positive regulation of protein kinase B signaling	8	5.6338	2.04508e-06	HSP90AA1, TGFB1, EGF, INSR, F3, TNF, EGFR, INS	116	75	14547	13.3766	0.00294467	5.46113e-05	4.90062e-05
GOTERM_BP_DIRECT	GO:0031663~lipopolysaccharide-mediated signaling pathway	6	4.22535	3.44297e-06	NFKBIA, TGFB1, CCL2, MAPK14, TNF, MAPK3	116	30	14547	25.081	0.00495246	9.02683e-05	8.10036e-05
GOTERM_BP_DIRECT	GO:0043066~negative regulation of apoptotic process	12	8.4507	3.61756e-06	MAPK8, IL6, CDKN1B, CD40LG, CASP3, MDM2, SIRT1, TP53, EGFR, IGF1R, VEGFA	116	244	14547	6.16747	0.00520294	9.31521e-05	8.35914e-05
GOTERM_BP_DIRECT	GO:0001525~angiogenesis	9	6.33803	4.23854e-06	EGF, CAV1, SERPINE1, LEPR, KDR, MAPK14, SIRT1, HIF1A, VEGFA	116	118	14547	9.5648	0.00609335	0.000107228	9.62223e-05
GOTERM_BP_DIRECT	GO:0035994~response to muscle stretch	5	3.52113	4.73028e-06	NFKBIA, FOS, MAPK14, RELA, NFKB1	116	15	14547	41.8017	0.00679787	0.000116288	0.000104352
GOTERM_BP_DIRECT	GO:0060333~interferon-gamma-mediated signaling pathway	4	2.8169	4.75795e-06	IFNG, STAT1, IRF1, TP53	116	5	14547	100.324	0.0068375	0.000116288	0.000104352
GOTERM_BP_DIRECT	GO:0010628~positive regulation of gene expression	12	8.4507	6.17017e-06	IL4, IL1A, MAPK8, TGFB1, CXCL8, EGF, CAV1, IL1B, FN1, APOB, SIRT1, MAPK3	116	258	14547	5.8328	0.00885795	0.00014829	0.00013307
GOTERM_BP_DIRECT	GO:0010629~negative regulation of gene expression	10	7.04225	6.28609e-06	TGFB1, CXCL8, KDR, PPARG, PGR, PPARA, SIRT1, ESR1, HIF1A, INS	116	165	14547	7.60031	0.00902361	0.000148599	0.000133348
GOTERM_BP_DIRECT	GO:0071276~cellular response to cadmium ion	5	3.52113	8.14749e-06	MAPK8, FOS, MMP9, EGFR, MAPK3	116	17	14547	36.8839	0.01168	0.000189495	0.000170046
GOTERM_BP_DIRECT	GO:0051247~positive regulation of protein metabolic process	4	2.8169	9.46098e-06	NFKBIA, MAPK8, TGFB1, AGTR1	116	6	14547	83.6034	0.0135502	0.000216551	0.000194326
GOTERM_BP_DIRECT	GO:0001934~positive regulation of protein phosphorylation	8	5.6338	9.99839e-06	IL4, GH1, TGFB1, LEPR, KDR, F2, MMP9, VEGFA	116	95	14547	10.5604	0.0143143	0.000225276	0.000202155
GOTERM_BP_DIRECT	GO:0071356~cellular response to tumor necrosis factor	7	4.92958	1.2095e-05	CXCL8, CCL2, SLC2A4, MAPK14, SIRT1, NFKB1, MAPK3	116	65	14547	13.5052	0.0172899	0.000268324	0.000240784
GOTERM_BP_DIRECT	GO:0042531~positive regulation of tyrosine phosphorylation of STAT protein	6	4.22535	1.31436e-05	IL4, GH1, IL6, IFNG, IL2	116	39	14547	19.2931	0.0187747	0.000287167	0.000257694
GOTERM_BP_DIRECT	GO:0045429~positive regulation of nitric oxide biosynthetic process	5	3.52113	1.62848e-05	HSP90AA1, IFNG, INSR, TNF, ESR1	116	20	14547	31.3513	0.0232094	0.00034033	0.0003054
GOTERM_BP_DIRECT	GO:1900017~positive regulation of cytokine production involved in inflammatory response	5	3.52113	1.62848e-05	IL6, STAT3, TNF, HIF1A	116	20	14547	31.3513	0.0232094	0.00034033	0.0003054
GOTERM_BP_DIRECT	GO:0034614~cellular response to reactive oxygen species	5	3.52113	1.62848e-05	MAPK8, FOS, MMP9, EGFR, MAPK3	116	20	14547	31.3513	0.0232094	0.00034033	0.0003054
GOTERM_BP_DIRECT	GO:0000122~negative regulation of transcription from RNA polymerase II promoter	15	10.5634	1.65539e-05	RB1, SREBF1, TGFB1, CAV1, IGF2, TNF, SIRT1, ESR1, NFKB1, ESR2, IL4, CDK2, MDM2, PPARG, PPARA	116	462	14547	4.0716	0.0235883	0.00034101	0.00030601
GOTERM_BP_DIRECT	GO:0042593~glucose homeostasis	7	4.92958	3.46031e-05	IL6, INSR, STAT3, LEPR, SLC2A4, INS	116	78	14547	11.2543	0.0486741	0.000702784	0.000630654
GOTERM_BP_DIRECT	GO:0030518~intracellular steroid hormone receptor signaling pathway	4	2.8169	3.90525e-05	PGR, NR3C1, ESR1, ESR2	116	9	14547	55.7356	0.0547585	0.000760996	0.000682891
GOTERM_BP_DIRECT	GO:1904996~positive regulation of leukocyte adhesion to vascular endothelial cell	4	2.8169	3.90525e-05	IL6, RELA, RHOA	116	9	14547	55.7356	0.0547585	0.000760996	0.000682891
GOTERM_BP_DIRECT	GO:1903800~positive regulation of production of miRNAs involved in gene silencing by miRNA	4	2.8169	3.90525e-05	IL6, TP53, EGFR	116	9	14547	55.7356	0.0547585	0.000760996	0.000682891
GOTERM_BP_DIRECT	GO:0050714~positive regulation of protein secretion	5	3.52113	4.1241e-05	IL1A, TGFB1, PPARG, PPARA, INS	116	25	14547	25.081	0.0577369	0.000792927	0.000711544
GOTERM_BP_DIRECT	GO:2000866~positive regulation of estradiol secretion	4	2.8169	5.54677e-05	IL6, IL1B, TNF	116	10	14547	50.1621	0.0768713	0.00105243	0.000944411
GOTERM_BP_DIRECT	GO:0032735~positive regulation of interleukin-12 production	5	3.52113	7.55665e-05	CD40LG, IFNG, IRF1, MAPK14, RELA	116	29	14547	21.6216	0.103244	0.00141515	0.00126991
GOTERM_BP_DIRECT	GO:0030335~positive regulation of cell migration	8	5.6338	8.38851e-05	IL4, TGFB1, CAV1, INSR, STAT3, EGFR, IGF1R, INS	116	132	14547	7.60031	0.113937	0.0015508	0.00139163
GOTERM_BP_DIRECT	GO:1902004~positive regulation of beta-amyloid formation	4	2.8169	0.000100522	IFNG, CASP3, TNF, RELA	116	12	14547	41.8017	0.134944	0.00178955	0.00160588
GOTERM_BP_DIRECT	GO:0045861~negative regulation of proteolysis	4	2.8169	0.000100522	PLAT, F2, TP53, INS	116	12	14547	41.8017	0.134944	0.00178955	0.00160588
GOTERM_BP_DIRECT	GO:1903076~regulation of protein localization to plasma membrane	4	2.8169	0.000100522	PPARG, PPARA, ACTB, INS	116	12	14547	41.8017	0.134944	0.00178955	0.00160588
GOTERM_BP_DIRECT	GO:0042127~regulation of cell proliferation	7	4.92958	0.00010501	NFKBIA, CXCL10, TGFB1, STAT1, STAT3, EGFR, PTGS1	116	95	14547	9.24038	0.140525	0.00184665	0.00165712
GOTERM_BP_DIRECT	GO:0033209~tumor necrosis factor-mediated signaling pathway	5	3.52113	0.000160612	NFKBIA, STAT1, TNF, TP53, RELA	116	35	14547	17.915	0.206753	0.00275673	0.00247379
GOTERM_BP_DIRECT	GO:0050901~leukocyte tethering or rolling	4	2.8169	0.000164409	SELP, VCAM1, SELE, TNF	116	14	14547	35.83	0.211086	0.00275673	0.00247379
GOTERM_BP_DIRECT	GO:0031065~positive regulation of histone deacetylation	4	2.8169	0.000164409	SREBF1, TGFB1, SIRT1, TP53	116	14	14547	35.83	0.211086	0.00275673	0.00247379
GOTERM_BP_DIRECT	GO:0038083~peptidyl-tyrosine autophosphorylation	4	2.8169	0.000164409	KDR, EGFR, IGF1R, MAPK3	116	14	14547	35.83	0.211086	0.00275673	0.00247379
GOTERM_BP_DIRECT	GO:0031281~positive regulation of cyclase activity	3	2.11268	0.000184906	MAPK8, MAPK14, MAPK3	116	3	14547	125.405	0.234066	0.00302994	0.00271896
GOTERM_BP_DIRECT	GO:0022898~regulation of transmembrane transporter activity	3	2.11268	0.000184906	ACE2, ACTB, INS	116	3	14547	125.405	0.234066	0.00302994	0.00271896
GOTERM_BP_DIRECT	GO:0051781~positive regulation of cell division	5	3.52113	0.000271936	IL1A, TGFB1, IL1B, IGF2, VEGFA	116	40	14547	15.6756	0.324421	0.00440598	0.00395377
GOTERM_BP_DIRECT	GO:0045840~positive regulation of mitotic nuclear division	4	2.8169	0.00036016	IL1A, EGF, INSR, INS	116	18	14547	27.8678	0.405149	0.00577057	0.0051783
GOTERM_BP_DIRECT	GO:2000635~negative regulation of primary miRNA processing	3	2.11268	0.000367898	IL6, STAT3	116	4	14547	94.0539	0.411752	0.00582977	0.00523143
GOTERM_BP_DIRECT	GO:0043536~positive regulation of blood vessel endothelial cell migration	4	2.8169	0.000425233	TGFB1, SIRT1, HIF1A, VEGFA	116	19	14547	26.4011	0.458448	0.00659339	0.00591668
GOTERM_BP_DIRECT	GO:0010575~positive regulation of vascular endothelial growth factor production	4	2.8169	0.000425233	IL1A, IL6, HIF1A	116	19	14547	26.4011	0.458448	0.00659339	0.00591668
GOTERM_BP_DIRECT	GO:0016239~positive regulation of macroautophagy	4	2.8169	0.0004974	IL4, KDR, SIRT1, HIF1A	116	20	14547	25.081	0.511995	0.00763032	0.00684718
GOTERM_BP_DIRECT	GO:0050796~regulation of insulin secretion	4	2.8169	0.000576967	IL6, IFNG, TNF	116	21	14547	23.8867	0.564921	0.00870899	0.00781515
GOTERM_BP_DIRECT	GO:0050731~positive regulation of peptidyl-tyrosine phosphorylation	5	3.52113	0.000596911	GHR, IGF2, TP53, INS, VEGFA	116	49	14547	12.7964	0.577262	0.00870899	0.00781515
GOTERM_BP_DIRECT	GO:0043406~positive regulation of MAP kinase activity	5	3.52113	0.000596911	TGFB1, EGF, INSR, EGFR, VEGFA	116	49	14547	12.7964	0.577262	0.00870899	0.00781515
GOTERM_BP_DIRECT	GO:0072540~T-helper 17 cell lineage commitment	3	2.11268	0.000609992	IL6, STAT3	116	5	14547	75.2431	0.585166	0.00870899	0.00781515
GOTERM_BP_DIRECT	GO:0097421~liver regeneration	3	2.11268	0.000609992	IL6, CEBPB	116	5	14547	75.2431	0.585166	0.00870899	0.00781515
GOTERM_BP_DIRECT	GO:0072584~caveolin-mediated endocytosis	3	2.11268	0.000609992	CAV1, MAPK1, MAPK3	116	5	14547	75.2431	0.585166	0.00870899	0.00781515
GOTERM_BP_DIRECT	GO:1903427~negative regulation of reactive oxygen species biosynthetic process	3	2.11268	0.000609992	PPARA, RHOA, INS	116	5	14547	75.2431	0.585166	0.00870899	0.00781515
GOTERM_BP_DIRECT	GO:0071407~cellular response to organic cyclic compound	4	2.8169	0.000863002	TGFB1, CDKN1B, CCL2, TNF	116	24	14547	20.9009	0.712055	0.0122005	0.0109483
GOTERM_BP_DIRECT	GO:0071316~cellular response to nicotine	3	2.11268	0.000910258	TNF, RELA, NFKB1	116	6	14547	62.7026	0.731039	0.0122672	0.0110082
GOTERM_BP_DIRECT	GO:0060252~positive regulation of glial cell proliferation	3	2.11268	0.000910258	IL6, TNF	116	6	14547	62.7026	0.731039	0.0122672	0.0110082
GOTERM_BP_DIRECT	GO:2000272~negative regulation of receptor activity	3	2.11268	0.000910258	ACE2, PPARA, TNF	116	6	14547	62.7026	0.731039	0.0122672	0.0110082
GOTERM_BP_DIRECT	GO:0042158~lipoprotein biosynthetic process	3	2.11268	0.000910258	APOA1, APOB, INS	116	6	14547	62.7026	0.731039	0.0122672	0.0110082
GOTERM_BP_DIRECT	GO:0072574~hepatocyte proliferation	3	2.11268	0.000910258	IL6, CEBPB	116	6	14547	62.7026	0.731039	0.0122672	0.0110082
GOTERM_BP_DIRECT	GO:0045648~positive regulation of erythrocyte differentiation	4	2.8169	0.000975061	STAT1, STAT3, MAPK14, HIF1A	116	25	14547	20.0648	0.755055	0.0130189	0.0116827
GOTERM_BP_DIRECT	GO:0042632~cholesterol homeostasis	5	3.52113	0.00106016	CAV1, MTTP, APOA1, APOB, SIRT1	116	57	14547	11.0005	0.78337	0.0140253	0.0125858
GOTERM_BP_DIRECT	GO:0042177~negative regulation of protein catabolic process	4	2.8169	0.00109592	HMGCR, RELA, EGFR, INS	116	26	14547	19.2931	0.79427	0.0143666	0.012892
GOTERM_BP_DIRECT	GO:0051607~defense response to virus	7	4.92958	0.00113485	IL6, IFNA1, IFNG, IFNB1, STAT1, IRF1	116	148	14547	5.93133	0.805513	0.0147429	0.0132297
GOTERM_BP_DIRECT	GO:0033210~leptin-mediated signaling pathway	3	2.11268	0.00126778	STAT3, LEPR, SIRT1	116	7	14547	53.7451	0.839473	0.0163226	0.0146473
GOTERM_BP_DIRECT	GO:0032755~positive regulation of interleukin-6 production	5	3.52113	0.00145255	IL6, IFNG, NOS2, TNF	116	62	14547	10.1133	0.877065	0.0185361	0.0166337
GOTERM_BP_DIRECT	GO:0051402~neuron apoptotic process	4	2.8169	0.00151388	RB1, TGFB1, CASP3, TP53	116	29	14547	17.2973	0.887484	0.0191492	0.0171838
GOTERM_BP_DIRECT	GO:0043491~protein kinase B signaling	4	2.8169	0.00167246	TGFB1, KDR, CCL2, TNF	116	30	14547	16.7207	0.910516	0.0207258	0.0185986
GOTERM_BP_DIRECT	GO:1903799~negative regulation of production of miRNAs involved in gene silencing by miRNA	3	2.11268	0.00168164	TNF, TP53, ESR1	116	8	14547	47.0269	0.911696	0.0207258	0.0185986
GOTERM_BP_DIRECT	GO:0001774~microglial cell activation	3	2.11268	0.00168164	IL4, IFNG, TNF	116	8	14547	47.0269	0.911696	0.0207258	0.0185986
GOTERM_BP_DIRECT	GO:0008360~regulation of cell shape	6	4.22535	0.00172004	FN1, KDR, CCL2, F2, RHOA, VEGFA	116	109	14547	6.90304	0.916461	0.0210195	0.0188622
GOTERM_BP_DIRECT	GO:0007179~transforming growth factor beta receptor signaling pathway	5	3.52113	0.0018318	TGFB1, STAT3, FOS, SIRT1, TP53	116	66	14547	9.50039	0.928915	0.0219405	0.0196886
GOTERM_BP_DIRECT	GO:0048511~rhythmic process	4	2.8169	0.00184105	MAPK8, PPARG, AHR, TP53	116	31	14547	16.1813	0.929859	0.0219405	0.0196886
GOTERM_BP_DIRECT	GO:0070301~cellular response to hydrogen peroxide	4	2.8169	0.00184105	IL6, SIRT1, RELA	116	31	14547	16.1813	0.929859	0.0219405	0.0196886
GOTERM_BP_DIRECT	GO:0032495~response to muramyl dipeptide	3	2.11268	0.00215095	NFKBIA, MAPK14, RELA	116	9	14547	41.8017	0.955176	0.0254235	0.0228142
GOTERM_BP_DIRECT	GO:0032731~positive regulation of interleukin-1 beta production	4	2.8169	0.00220917	IL6, STAT3, TNF	116	33	14547	15.2006	0.958793	0.0258993	0.0232412
GOTERM_BP_DIRECT	GO:0071260~cellular response to mechanical stimulus	4	2.8169	0.0026199	MAPK8, IRF1, NFKB1, MAPK3	116	35	14547	14.332	0.977242	0.0304669	0.02734
GOTERM_BP_DIRECT	GO:0050999~regulation of nitric-oxide synthase activity	3	2.11268	0.00267482	IL1A, IL1B, EGFR	116	10	14547	37.6216	0.97898	0.0308567	0.0276897
GOTERM_BP_DIRECT	GO:1902894~negative regulation of pri-miRNA transcription from RNA polymerase II promoter	3	2.11268	0.00325237	PPARA, ESR1, RELA	116	11	14547	34.2014	0.990883	0.036356	0.0326246
GOTERM_BP_DIRECT	GO:2000353~positive regulation of endothelial cell apoptotic process	3	2.11268	0.00325237	CD40LG, CCL2, TNF	116	11	14547	34.2014	0.990883	0.036356	0.0326246
GOTERM_BP_DIRECT	GO:0070102~interleukin-6-mediated signaling pathway	3	2.11268	0.00325237	IL6, STAT3	116	11	14547	34.2014	0.990883	0.036356	0.0326246
GOTERM_BP_DIRECT	GO:0046628~positive regulation of insulin receptor signaling pathway	3	2.11268	0.00325237	IGF2, SIRT1, INS	116	11	14547	34.2014	0.990883	0.036356	0.0326246
GOTERM_BP_DIRECT	GO:0043124~negative regulation of I-kappaB kinase/NF-kappaB signaling	4	2.8169	0.00331933	STAT1, SIRT1, ESR1, RHOA	116	38	14547	13.2005	0.991724	0.0368191	0.0330401
GOTERM_BP_DIRECT	GO:0030308~negative regulation of cell growth	5	3.52113	0.00337211	RB1, TGFB1, CDKN1B, SIRT1, TP53	116	78	14547	8.03879	0.992333	0.0371189	0.0333092
GOTERM_BP_DIRECT	GO:0006006~glucose metabolic process	4	2.8169	0.00384327	IGF2, MAPK14, TNF, INS	116	40	14547	12.5405	0.996123	0.0419849	0.0376757
GOTERM_BP_DIRECT	GO:0042102~positive regulation of T cell proliferation	4	2.8169	0.00412305	IL6, CD40LG, VCAM1	116	41	14547	12.2347	0.997414	0.0447025	0.0401144
GOTERM_BP_DIRECT	GO:0045721~negative regulation of gluconeogenesis	3	2.11268	0.00456508	LEPR, GCK, INS	116	13	14547	28.9397	0.998637	0.0484032	0.0434353
GOTERM_BP_DIRECT	GO:0001892~embryonic placenta development	3	2.11268	0.00456508	CEBPB, IGF2, HIF1A	116	13	14547	28.9397	0.998637	0.0484032	0.0434353
GOTERM_BP_DIRECT	GO:0045725~positive regulation of glycogen biosynthetic process	3	2.11268	0.00456508	INSR, GCK, INS	116	13	14547	28.9397	0.998637	0.0484032	0.0434353
GOTERM_BP_DIRECT	GO:0071456~cellular response to hypoxia	4	2.8169	0.00471897	P4HB, PTGS2, SIRT1, VEGFA	116	43	14547	11.6656	0.998909	0.0496697	0.0445718
GOTERM_BP_DIRECT	GO:0071347~cellular response to interleukin-1	4	2.8169	0.00503541	CXCL8, CCL2, HIF1A, NFKB1	116	44	14547	11.4005	0.99931	0.0525204	0.04713
GOTERM_BP_DIRECT	GO:0070374~positive regulation of ERK1 and ERK2 cascade	6	4.22535	0.00506265	TGFB1, KDR, CCL2, EGFR, MAPK3, ICAM1	116	140	14547	5.37451	0.999337	0.0525204	0.04713
GOTERM_BP_DIRECT	GO:0035584~calcium-mediated signaling using intracellular calcium source	3	2.11268	0.00529852	SELP, VCAM1, KDR	116	14	14547	26.8725	0.999529	0.0534298	0.047946
GOTERM_BP_DIRECT	GO:0045740~positive regulation of DNA replication	3	2.11268	0.00529852	EGF, EGFR, INS	116	14	14547	26.8725	0.999529	0.0534298	0.047946
GOTERM_BP_DIRECT	GO:0030225~macrophage differentiation	3	2.11268	0.00529852	IFNG, SIRT1, VEGFA	116	14	14547	26.8725	0.999529	0.0534298	0.047946
GOTERM_BP_DIRECT	GO:0043525~positive regulation of neuron apoptotic process	3	2.11268	0.00529852	TNF, TP53, RHOA	116	14	14547	26.8725	0.999529	0.0534298	0.047946
GOTERM_BP_DIRECT	GO:0006952~defense response	4	2.8169	0.00536436	CXCL10, STAT1, STAT3, CXCL2	116	45	14547	11.1471	0.999572	0.0537181	0.0482048
GOTERM_BP_DIRECT	GO:0043410~positive regulation of MAPK cascade	5	3.52113	0.0054022	IL6, INSR, IGF2, INS	116	89	14547	7.04523	0.999595	0.053724	0.04821
GOTERM_BP_DIRECT	GO:0001678~cellular glucose homeostasis	3	2.11268	0.00608224	SIRT1, HIF1A, GCK	116	15	14547	25.081	0.999849	0.0600725	0.053907
GOTERM_BP_DIRECT	GO:0006357~regulation of transcription from RNA polymerase II promoter	17	11.9718	0.00628526	RB1, SREBF1, CEBPB, STAT1, STAT3, AHR, FOS, NR3C1, ESR1, RELA, NFKB1, RHOA, ESR2, IRF1, PPARG, PGR, TP53	116	1018	14547	2.09419	0.999887	0.0616554	0.0553274
GOTERM_BP_DIRECT	GO:0032869~cellular response to insulin stimulus	4	2.8169	0.00642757	RB1, STAT1, PPARG, SLC2A4	116	48	14547	10.4504	0.999908	0.0622051	0.0558207
GOTERM_BP_DIRECT	GO:1901224~positive regulation of NIK/NF-kappaB signaling	4	2.8169	0.00642757	TNF, RELA, RHOA, EGFR	116	48	14547	10.4504	0.999908	0.0622051	0.0558207
GOTERM_BP_DIRECT	GO:0043330~response to exogenous dsRNA	4	2.8169	0.00680783	NFKBIA, IFNA1, IFNB1, MAPK3	116	49	14547	10.2372	0.999947	0.0651766	0.0584872
GOTERM_BP_DIRECT	GO:0035924~cellular response to vascular endothelial growth factor stimulus	3	2.11268	0.00691541	MAPK14, RELA, VEGFA	116	16	14547	23.5135	0.999955	0.0651766	0.0584872
GOTERM_BP_DIRECT	GO:0048010~vascular endothelial growth factor receptor signaling pathway	3	2.11268	0.00691541	KDR, MAPK14, VEGFA	116	16	14547	23.5135	0.999955	0.0651766	0.0584872
GOTERM_BP_DIRECT	GO:0002092~positive regulation of receptor internalization	3	2.11268	0.00691541	EGF, INSR, VEGFA	116	16	14547	23.5135	0.999955	0.0651766	0.0584872
GOTERM_BP_DIRECT	GO:0030512~negative regulation of transforming growth factor beta receptor signaling pathway	4	2.8169	0.00760782	CAV1, PPARA, SIRT1, TP53	116	51	14547	9.8357	0.999984	0.0712368	0.0639254
GOTERM_BP_DIRECT	GO:2000379~positive regulation of reactive oxygen species metabolic process	3	2.11268	0.00779722	F2, MAPK14, TP53	116	17	14547	22.1303	0.999987	0.0720743	0.0646769
GOTERM_BP_DIRECT	GO:0048661~positive regulation of smooth muscle cell proliferation	3	2.11268	0.00779722	IL6, STAT1	116	17	14547	22.1303	0.999987	0.0720743	0.0646769
GOTERM_BP_DIRECT	GO:0045892~negative regulation of transcription, DNA-templated	7	4.92958	0.00802467	CEBPB, TGFB1, CDKN1B, IFNG, IRF1, SIRT1, TP53	116	220	14547	3.99016	0.999991	0.0737043	0.0661397
GOTERM_BP_DIRECT	GO:0008203~cholesterol metabolic process	4	2.8169	0.0084611	SREBF1, LEPR, APOA1, APOB	116	53	14547	9.46454	0.999995	0.0767353	0.0688595
GOTERM_BP_DIRECT	GO:0006959~humoral immune response	4	2.8169	0.0084611	IFNA1, IFNG, IFNB1, TNF	116	53	14547	9.46454	0.999995	0.0767353	0.0688595
GOTERM_BP_DIRECT	GO:0097192~extrinsic apoptotic signaling pathway in absence of ligand	3	2.11268	0.00872685	IL4, IL1A, IL2	116	18	14547	20.9009	0.999997	0.0781622	0.07014
GOTERM_BP_DIRECT	GO:1904646~cellular response to beta-amyloid	3	2.11268	0.00872685	VCAM1, IGF1R, ICAM1	116	18	14547	20.9009	0.999997	0.0781622	0.07014
GOTERM_BP_DIRECT	GO:0045672~positive regulation of osteoclast differentiation	3	2.11268	0.00970351	IFNG, FOS, TNF	116	19	14547	19.8008	0.999999	0.0858433	0.0770328
GOTERM_BP_DIRECT	GO:0071392~cellular response to estradiol stimulus	3	2.11268	0.00970351	ESR1, EGFR, ESR2	116	19	14547	19.8008	0.999999	0.0858433	0.0770328
GOTERM_BP_DIRECT	GO:0034097~response to cytokine	3	2.11268	0.0107264	STAT1, SELE, RELA	116	20	14547	18.8108	1	0.0937424	0.0841211
GOTERM_BP_DIRECT	GO:0070371~ERK1 and ERK2 cascade	3	2.11268	0.0107264	EGF, KDR, MAPK3	116	20	14547	18.8108	1	0.0937424	0.0841211
GOTERM_BP_DIRECT	GO:0043065~positive regulation of apoptotic process	6	4.22535	0.0115126	MAPK8, IL6, CASP3, TP53, MMP9	116	171	14547	4.40018	1	0.100007	0.0897426
GOTERM_BP_DIRECT	GO:0045662~negative regulation of myoblast differentiation	3	2.11268	0.0117948	CXCL10, TGFB1, TNF	116	21	14547	17.915	1	0.101238	0.0908479
GOTERM_BP_DIRECT	GO:0035458~cellular response to interferon-beta	3	2.11268	0.0117948	IFNB1, STAT1, IRF1	116	21	14547	17.915	1	0.101238	0.0908479
GOTERM_BP_DIRECT	GO:0051092~positive regulation of NF-kappaB transcription factor activity	5	3.52113	0.0123369	CD40LG, CAV1, TNF, RELA, INS	116	113	14547	5.5489	1	0.105265	0.0944613
GOTERM_BP_DIRECT	GO:0002230~positive regulation of defense response to virus by host	3	2.11268	0.0129078	IL4, HSP90AA1, STAT1	116	22	14547	17.1007	1	0.109489	0.0982514
GOTERM_BP_DIRECT	GO:0030316~osteoclast differentiation	3	2.11268	0.0140648	TGFB1, MAPK14, TNF	116	23	14547	16.3572	1	0.117234	0.105202
GOTERM_BP_DIRECT	GO:0097009~energy homeostasis	3	2.11268	0.0140648	STAT3, LEPR, SIRT1	116	23	14547	16.3572	1	0.117234	0.105202
GOTERM_BP_DIRECT	GO:0001937~negative regulation of endothelial cell proliferation	3	2.11268	0.0140648	STAT1, CAV1, TNF	116	23	14547	16.3572	1	0.117234	0.105202
GOTERM_BP_DIRECT	GO:0001666~response to hypoxia	4	2.8169	0.0147371	DPP4, CAV1, PLAT, VEGFA	116	65	14547	7.71724	1	0.122096	0.109565
GOTERM_BP_DIRECT	GO:0007254~JNK cascade	3	2.11268	0.015265	MAPK8, TNF, NFKB1	116	24	14547	15.6756	1	0.122096	0.109565
GOTERM_BP_DIRECT	GO:0007155~cell adhesion	7	4.92958	0.015486	DPP4, SELP, VCAM1, FN1, SELE, RHOA, ICAM1	116	254	14547	3.45605	1	0.122096	0.109565
GOTERM_BP_DIRECT	GO:0010750~positive regulation of nitric oxide mediated signal transduction	2	1.40845	0.0157489	EGFR, INS	116	2	14547	125.405	1	0.122096	0.109565
GOTERM_BP_DIRECT	GO:0001781~neutrophil apoptotic process	2	1.40845	0.0157489	IL6	116	2	14547	125.405	1	0.122096	0.109565
GOTERM_BP_DIRECT	GO:0060557~positive regulation of vitamin D biosynthetic process	2	1.40845	0.0157489	IFNG, TNF	116	2	14547	125.405	1	0.122096	0.109565
GOTERM_BP_DIRECT	GO:0090170~regulation of Golgi inheritance	2	1.40845	0.0157489	MAPK1, MAPK3	116	2	14547	125.405	1	0.122096	0.109565
GOTERM_BP_DIRECT	GO:0034349~glial cell apoptotic process	2	1.40845	0.0157489	RB1, CASP3	116	2	14547	125.405	1	0.122096	0.109565
GOTERM_BP_DIRECT	GO:1902512~positive regulation of apoptotic DNA fragmentation	2	1.40845	0.0157489	IL6	116	2	14547	125.405	1	0.122096	0.109565
GOTERM_BP_DIRECT	GO:0002674~negative regulation of acute inflammatory response	2	1.40845	0.0157489	IL4, INS	116	2	14547	125.405	1	0.122096	0.109565
GOTERM_BP_DIRECT	GO:0060559~positive regulation of calcidiol 1-monooxygenase activity	2	1.40845	0.0157489	IFNG, TNF	116	2	14547	125.405	1	0.122096	0.109565
GOTERM_BP_DIRECT	GO:0002384~hepatic immune response	2	1.40845	0.0157489	IL6	116	2	14547	125.405	1	0.122096	0.109565
GOTERM_BP_DIRECT	GO:0002439~chronic inflammatory response to antigenic stimulus	2	1.40845	0.0157489	IL10, TNF	116	2	14547	125.405	1	0.122096	0.109565
GOTERM_BP_DIRECT	GO:0071479~cellular response to ionizing radiation	3	2.11268	0.0165076	TGFB1, MAPK14, SIRT1	116	25	14547	15.0486	1	0.127294	0.114229
GOTERM_BP_DIRECT	GO:0031334~positive regulation of protein complex assembly	3	2.11268	0.0191172	TGFB1, IFNG, VEGFA	116	27	14547	13.9339	1	0.145857	0.130887
GOTERM_BP_DIRECT	GO:0046718~viral entry into host cell	3	2.11268	0.0191172	DPP4, INSR, AGTR1	116	27	14547	13.9339	1	0.145857	0.130887
GOTERM_BP_DIRECT	GO:0048286~lung alveolus development	3	2.11268	0.0204827	TGFB1, KDR, PGR	116	28	14547	13.4363	1	0.154639	0.138768
GOTERM_BP_DIRECT	GO:0007157~heterophilic cell-cell adhesion via plasma membrane cell adhesion molecules	3	2.11268	0.0204827	SELP, VCAM1, SELE	116	28	14547	13.4363	1	0.154639	0.138768
GOTERM_BP_DIRECT	GO:0032722~positive regulation of chemokine production	3	2.11268	0.0218878	IL6, IFNG	116	29	14547	12.9729	1	0.161858	0.145245
GOTERM_BP_DIRECT	GO:0042307~positive regulation of protein import into nucleus	3	2.11268	0.0218878	TGFB1, IFNG, MAPK14	116	29	14547	12.9729	1	0.161858	0.145245
GOTERM_BP_DIRECT	GO:0046326~positive regulation of glucose import	3	2.11268	0.0218878	INSR, MAPK14, INS	116	29	14547	12.9729	1	0.161858	0.145245
GOTERM_BP_DIRECT	GO:0002062~chondrocyte differentiation	3	2.11268	0.0218878	RB1, TGFB1, MAPK14	116	29	14547	12.9729	1	0.161858	0.145245
GOTERM_BP_DIRECT	GO:0051726~regulation of cell cycle	5	3.52113	0.0227769	RB1, IRF1, STAT3, MDM2, ACTB	116	136	14547	4.61048	1	0.162352	0.145689
GOTERM_BP_DIRECT	GO:0070098~chemokine-mediated signaling pathway	3	2.11268	0.0233318	CXCL10, CXCL8, CCL2	116	30	14547	12.5405	1	0.162352	0.145689
GOTERM_BP_DIRECT	GO:0071560~cellular response to transforming growth factor beta stimulus	3	2.11268	0.0233318	TGFB1, CAV1, NR3C1	116	30	14547	12.5405	1	0.162352	0.145689
GOTERM_BP_DIRECT	GO:0061044~negative regulation of vascular wound healing	2	1.40845	0.0235308	SERPINE1, TNF	116	3	14547	83.6034	1	0.162352	0.145689
GOTERM_BP_DIRECT	GO:0051346~negative regulation of hydrolase activity	2	1.40845	0.0235308	LEPR, APOA1	116	3	14547	83.6034	1	0.162352	0.145689
GOTERM_BP_DIRECT	GO:0070092~regulation of glucagon secretion	2	1.40845	0.0235308	IL6	116	3	14547	83.6034	1	0.162352	0.145689
GOTERM_BP_DIRECT	GO:0032966~negative regulation of collagen biosynthetic process	2	1.40845	0.0235308	IL6	116	3	14547	83.6034	1	0.162352	0.145689
GOTERM_BP_DIRECT	GO:0002675~positive regulation of acute inflammatory response	2	1.40845	0.0235308	IL6	116	3	14547	83.6034	1	0.162352	0.145689
GOTERM_BP_DIRECT	GO:1900127~positive regulation of hyaluronan biosynthetic process	2	1.40845	0.0235308	EGF, NFKB1	116	3	14547	83.6034	1	0.162352	0.145689
GOTERM_BP_DIRECT	GO:0090400~stress-induced premature senescence	2	1.40845	0.0235308	MAPK14, SIRT1	116	3	14547	83.6034	1	0.162352	0.145689
GOTERM_BP_DIRECT	GO:1904385~cellular response to angiotensin	2	1.40845	0.0235308	RELA, NFKB1	116	3	14547	83.6034	1	0.162352	0.145689
GOTERM_BP_DIRECT	GO:2000630~positive regulation of miRNA metabolic process	2	1.40845	0.0235308	RELA, NFKB1	116	3	14547	83.6034	1	0.162352	0.145689
GOTERM_BP_DIRECT	GO:0006642~triglyceride mobilization	2	1.40845	0.0235308	APOB, SIRT1	116	3	14547	83.6034	1	0.162352	0.145689
GOTERM_BP_DIRECT	GO:0032677~regulation of interleukin-8 production	2	1.40845	0.0235308	CRP	116	3	14547	83.6034	1	0.162352	0.145689
GOTERM_BP_DIRECT	GO:0090263~positive regulation of canonical Wnt signaling pathway	4	2.8169	0.0238484	EGF, CAV1, NFKB1, EGFR	116	78	14547	6.43103	1	0.163759	0.146952
GOTERM_BP_DIRECT	GO:0007519~skeletal muscle tissue development	3	2.11268	0.0248139	CAV1, MAPK14, RHOA	116	31	14547	12.136	1	0.169581	0.152176
GOTERM_BP_DIRECT	GO:0010718~positive regulation of epithelial to mesenchymal transition	3	2.11268	0.0263335	IL6, TGFB1	116	32	14547	11.7567	1	0.177443	0.159231
GOTERM_BP_DIRECT	GO:0048146~positive regulation of fibroblast proliferation	3	2.11268	0.0263335	TGFB1, FN1, ESR1	116	32	14547	11.7567	1	0.177443	0.159231
GOTERM_BP_DIRECT	GO:0007265~Ras protein signal transduction	3	2.11268	0.0263335	RB1, CDK2, TP53	116	32	14547	11.7567	1	0.177443	0.159231
GOTERM_BP_DIRECT	GO:0007169~transmembrane receptor protein tyrosine kinase signaling pathway	4	2.8169	0.028003	INSR, KDR, EGFR, IGF1R	116	83	14547	6.04362	1	0.187816	0.168539
GOTERM_BP_DIRECT	GO:0060267~positive regulation of respiratory burst	2	1.40845	0.0312518	INSR, INS	116	4	14547	62.7026	1	0.197654	0.177368
GOTERM_BP_DIRECT	GO:0002248~connective tissue replacement involved in inflammatory response wound healing	2	1.40845	0.0312518	IL1A, HIF1A	116	4	14547	62.7026	1	0.197654	0.177368
GOTERM_BP_DIRECT	GO:1903598~positive regulation of gap junction assembly	2	1.40845	0.0312518	ACE2, CAV1	116	4	14547	62.7026	1	0.197654	0.177368
GOTERM_BP_DIRECT	GO:0046813~receptor-mediated virion attachment to host cell	2	1.40845	0.0312518	ACE2, ICAM1	116	4	14547	62.7026	1	0.197654	0.177368
GOTERM_BP_DIRECT	GO:0038033~positive regulation of endothelial cell chemotaxis by VEGF-activated vascular endothelial growth factor receptor signaling pathway	2	1.40845	0.0312518	KDR, VEGFA	116	4	14547	62.7026	1	0.197654	0.177368
GOTERM_BP_DIRECT	GO:0019371~cyclooxygenase pathway	2	1.40845	0.0312518	PTGS2, PTGS1	116	4	14547	62.7026	1	0.197654	0.177368
GOTERM_BP_DIRECT	GO:0043306~positive regulation of mast cell degranulation	2	1.40845	0.0312518	IL4, IL13	116	4	14547	62.7026	1	0.197654	0.177368
GOTERM_BP_DIRECT	GO:0045899~positive regulation of RNA polymerase II transcriptional preinitiation complex assembly	2	1.40845	0.0312518	TP53, ESR1	116	4	14547	62.7026	1	0.197654	0.177368
GOTERM_BP_DIRECT	GO:0045923~positive regulation of fatty acid metabolic process	2	1.40845	0.0312518	PPARG, PPARA	116	4	14547	62.7026	1	0.197654	0.177368
GOTERM_BP_DIRECT	GO:1904894~positive regulation of STAT cascade	2	1.40845	0.0312518	IL6	116	4	14547	62.7026	1	0.197654	0.177368
GOTERM_BP_DIRECT	GO:1903377~negative regulation of oxidative stress-induced neuron intrinsic apoptotic signaling pathway	2	1.40845	0.0312518	IL10, HIF1A	116	4	14547	62.7026	1	0.197654	0.177368
GOTERM_BP_DIRECT	GO:0060354~negative regulation of cell adhesion molecule production	2	1.40845	0.0312518	CXCL8, APOA1	116	4	14547	62.7026	1	0.197654	0.177368
GOTERM_BP_DIRECT	GO:0060396~growth hormone receptor signaling pathway	2	1.40845	0.0312518	GHR, GH1	116	4	14547	62.7026	1	0.197654	0.177368
GOTERM_BP_DIRECT	GO:0033141~positive regulation of peptidyl-serine phosphorylation of STAT protein	3	2.11268	0.0327733	IFNA1, IFNG, IFNB1	116	36	14547	10.4504	1	0.206372	0.185191
GOTERM_BP_DIRECT	GO:0061844~antimicrobial humoral immune response mediated by antimicrobial peptide	3	2.11268	0.0379646	CXCL10, CXCL8, F2	116	39	14547	9.64655	1	0.228096	0.204685
GOTERM_BP_DIRECT	GO:1900222~negative regulation of beta-amyloid clearance	2	1.40845	0.0389123	HMGCR, TNF	116	5	14547	50.1621	1	0.228096	0.204685
GOTERM_BP_DIRECT	GO:2000535~regulation of entry of bacterium into host cell	2	1.40845	0.0389123	CXCL8, CAV1	116	5	14547	50.1621	1	0.228096	0.204685
GOTERM_BP_DIRECT	GO:0010745~negative regulation of macrophage derived foam cell differentiation	2	1.40845	0.0389123	NFKBIA, PPARA	116	5	14547	50.1621	1	0.228096	0.204685
GOTERM_BP_DIRECT	GO:0050927~positive regulation of positive chemotaxis	2	1.40845	0.0389123	KDR, VEGFA	116	5	14547	50.1621	1	0.228096	0.204685
GOTERM_BP_DIRECT	GO:0001542~ovulation from ovarian follicle	2	1.40845	0.0389123	PGR, SIRT1	116	5	14547	50.1621	1	0.228096	0.204685
GOTERM_BP_DIRECT	GO:0061298~retina vasculature development in camera-type eye	2	1.40845	0.0389123	TGFB1, HIF1A	116	5	14547	50.1621	1	0.228096	0.204685
GOTERM_BP_DIRECT	GO:0061419~positive regulation of transcription from RNA polymerase II promoter in response to hypoxia	2	1.40845	0.0389123	TP53, HIF1A	116	5	14547	50.1621	1	0.228096	0.204685
GOTERM_BP_DIRECT	GO:2001171~positive regulation of ATP biosynthetic process	2	1.40845	0.0389123	PPARA, SIRT1	116	5	14547	50.1621	1	0.228096	0.204685
GOTERM_BP_DIRECT	GO:1903660~negative regulation of complement-dependent cytotoxicity	2	1.40845	0.0389123	IL4, IL13	116	5	14547	50.1621	1	0.228096	0.204685
GOTERM_BP_DIRECT	GO:0060259~regulation of feeding behavior	2	1.40845	0.0389123	STAT3, LEPR	116	5	14547	50.1621	1	0.228096	0.204685
GOTERM_BP_DIRECT	GO:1900027~regulation of ruffle assembly	2	1.40845	0.0389123	CAV1, ICAM1	116	5	14547	50.1621	1	0.228096	0.204685
GOTERM_BP_DIRECT	GO:0044321~response to leptin	2	1.40845	0.0389123	STAT3, LEPR	116	5	14547	50.1621	1	0.228096	0.204685
GOTERM_BP_DIRECT	GO:1900015~regulation of cytokine production involved in inflammatory response	2	1.40845	0.0389123	NOS2, MAPK14	116	5	14547	50.1621	1	0.228096	0.204685
GOTERM_BP_DIRECT	GO:0022614~membrane to membrane docking	2	1.40845	0.0389123	VCAM1, ICAM1	116	5	14547	50.1621	1	0.228096	0.204685
GOTERM_BP_DIRECT	GO:2000641~regulation of early endosome to late endosome transport	2	1.40845	0.0389123	MAPK1, MAPK3	116	5	14547	50.1621	1	0.228096	0.204685
GOTERM_BP_DIRECT	GO:0010742~macrophage derived foam cell differentiation	2	1.40845	0.0389123	STAT1, PPARG	116	5	14547	50.1621	1	0.228096	0.204685
GOTERM_BP_DIRECT	GO:0006919~activation of cysteine-type endopeptidase activity involved in apoptotic process	3	2.11268	0.0397604	STAT1, F3, TNF	116	40	14547	9.40539	1	0.232124	0.2083
GOTERM_BP_DIRECT	GO:0002250~adaptive immune response	4	2.8169	0.0415405	IFNA1, IFNG, IFNB1, IL2	116	97	14547	5.17135	1	0.241538	0.216747
GOTERM_BP_DIRECT	GO:0045669~positive regulation of osteoblast differentiation	3	2.11268	0.0434466	IL6, CEBPB	116	42	14547	8.95751	1	0.251607	0.225783
GOTERM_BP_DIRECT	GO:0007596~blood coagulation	3	2.11268	0.0453358	THBD, F2, F3	116	43	14547	8.7492	1	0.256978	0.230603
GOTERM_BP_DIRECT	GO:0033674~positive regulation of kinase activity	3	2.11268	0.0453358	INSR, KDR, EGFR	116	43	14547	8.7492	1	0.256978	0.230603
GOTERM_BP_DIRECT	GO:0006508~proteolysis	4	2.8169	0.0459142	DPP4, CASP3, PLAT, F2	116	101	14547	4.96654	1	0.256978	0.230603
GOTERM_BP_DIRECT	GO:0010873~positive regulation of cholesterol esterification	2	1.40845	0.0465127	AGTR1, APOA1	116	6	14547	41.8017	1	0.256978	0.230603
GOTERM_BP_DIRECT	GO:0038061~NIK/NF-kappaB signaling	2	1.40845	0.0465127	NFKBIA, RELA	116	6	14547	41.8017	1	0.256978	0.230603
GOTERM_BP_DIRECT	GO:0032872~regulation of stress-activated MAPK cascade	2	1.40845	0.0465127	MAPK1, MAPK3	116	6	14547	41.8017	1	0.256978	0.230603
GOTERM_BP_DIRECT	GO:0033993~response to lipid	2	1.40845	0.0465127	PPARG, PPARA	116	6	14547	41.8017	1	0.256978	0.230603
GOTERM_BP_DIRECT	GO:0070431~nucleotide-binding oligomerization domain containing 2 signaling pathway	2	1.40845	0.0465127	NFKBIA, RELA	116	6	14547	41.8017	1	0.256978	0.230603
GOTERM_BP_DIRECT	GO:0002637~regulation of immunoglobulin production	2	1.40845	0.0465127	CD40LG, TNF	116	6	14547	41.8017	1	0.256978	0.230603
GOTERM_BP_DIRECT	GO:0044793~negative regulation by host of viral process	2	1.40845	0.0465127	CRP	116	6	14547	41.8017	1	0.256978	0.230603
GOTERM_BP_DIRECT	GO:0090091~positive regulation of extracellular matrix disassembly	2	1.40845	0.0465127	IL6	116	6	14547	41.8017	1	0.256978	0.230603
GOTERM_BP_DIRECT	GO:0071354~cellular response to interleukin-6	2	1.40845	0.0465127	RELA, NFKB1	116	6	14547	41.8017	1	0.256978	0.230603
GOTERM_BP_DIRECT	GO:0030307~positive regulation of cell growth	3	2.11268	0.0472549	F2, RHOA, EGFR	116	44	14547	8.55035	1	0.260082	0.233388
GOTERM_BP_DIRECT	GO:0030593~neutrophil chemotaxis	3	2.11268	0.0492032	CXCL10, CXCL8, CCL2	116	45	14547	8.36034	1	0.269776	0.242087
GOTERM_CC_DIRECT	GO:0005615~extracellular space	63	44.3662	2.70211e-43	CRP, CXCL8, IFNA1, SERPINE1, PLAT, TNF, CXCL2, INS, GHR, CCL2, APOB, CTSD, IL10, TGFB1, VCAM1, IFNB1, IL13, FN1, IGF2, APOA1, F2, F3, SELE, MMP9, IL2, VEGFA, IL4, SELP, IL1A, CXCL10, GH1, ACE2, IL6, CD40LG, IFNG, IL1B	117	1124	17599	8.43095	4.83677e-41	4.83677e-41	4.59358e-41
GOTERM_CC_DIRECT	GO:0009897~external side of plasma membrane	14	9.85915	1.40147e-08	VCAM1, IL13, SLC2A4, F2, SELE, TNF, ICAM1, GHR, SELP, CXCL10, CD40LG, LEPR, KDR, P4HB	117	256	17599	8.22603	2.50862e-06	1.25431e-06	1.19125e-06
GOTERM_CC_DIRECT	GO:0070062~extracellular exosome	6	4.22535	5.05582e-05	EGF, SERPINE1, FN1, SLC2A4, RHOA, ICAM1	117	61	17599	14.7953	0.00900931	0.00301664	0.00286496
GOTERM_CC_DIRECT	GO:0045121~membrane raft	7	4.92958	0.000142796	DPP4, CAV1, KDR, SLC2A4, TNF, EGFR, ICAM1	117	120	17599	8.77443	0.0252383	0.00639011	0.00606882
GOTERM_CC_DIRECT	GO:0009986~cell surface	10	7.04225	0.000315828	DPP4, GHR, ACE2, TGFB1, CD40LG, PLAT, F3, TNF, EGFR, VEGFA	117	327	17599	4.59996	0.0549733	0.00980305	0.00931016
GOTERM_CC_DIRECT	GO:0005901~caveola	5	3.52113	0.00038007	NOS3, CAV1, INSR, MAPK1, MAPK3	117	52	17599	14.4633	0.065782	0.00980305	0.00931016
GOTERM_CC_DIRECT	GO:0043235~receptor complex	7	4.92958	0.000383359	GHR, INSR, MTTP, LEPR, KDR, EGFR, IGF1R	117	144	17599	7.31203	0.0663321	0.00980305	0.00931016
GOTERM_CC_DIRECT	GO:0000785~chromatin	7	4.92958	0.00345609	CEBPB, STAT1, IRF1, STAT3, TP53, HIF1A, RELA	117	221	17599	4.7644	0.461901	0.0773301	0.073442
GOTERM_CC_DIRECT	GO:0005737~cytoplasm	33	23.2394	0.00641055	CEBPB, CDKN1B, GPT, AHR, NR3C1, PTGS2, HIF1A, RELA, ACTB, MAPK8, CASP3, MAPK1, MAPK3, SREBF1, HSP90AA1, TGFB1, STAT1, STAT3, IL13, MAPK14, SIRT1, ESR1, NFKB1, RHOA, VEGFA, NFKBIA, ACE2, IRF1, CDK2, MDM2, PGR, PPARG, TP53	117	3151	17599	1.57532	0.683737	0.127499	0.121088
GOTERM_CC_DIRECT	GO:0005829~cytosol	27	19.0141	0.00742052	CDKN1B, SLC2A4, NR3C1, HIF1A, RELA, ACTB, GHR, CASP3, MAPK1, APOB, MAPK3, HSP90AA1, NOS2, STAT1, NOS3, STAT3, FOS, MAPK14, SIRT1, GCK, NFKB1, RHOA, NFKBIA, IL1A, IL1B, P4HB, TP53	117	2422	17599	1.67684	0.736375	0.132827	0.126149
GOTERM_CC_DIRECT	GO:0005887~integral component of plasma membrane	12	8.4507	0.00870901	GHR, SELP, THBD, VCAM1, CAV1, INSR, KDR, SLC2A4, F3, TNF, EGFR, ICAM1	117	729	17599	2.47603	0.791067	0.141719	0.134594
GOTERM_CC_DIRECT	GO:0005925~focal adhesion	5	3.52113	0.00968593	CAV1, MAPK1, RHOA, ACTB, MAPK3	117	126	17599	5.969	0.824871	0.144482	0.137217
GOTERM_CC_DIRECT	GO:0005576~extracellular region	13	9.15493	0.0111001	CRP, IL4, DPP4, GHR, ACE2, TGFB1, IL13, FN1, IGF2, PLAT, F2, MMP9	117	859	17599	2.27642	0.864398	0.150005	0.142463
GOTERM_CC_DIRECT	GO:0005634~nucleus	34	23.9437	0.0117323	RB1, CEBPB, CDKN1B, AHR, NR3C1, HIF1A, EGFR, ACTB, MAPK8, CASP3, KDR, MAPK1, MAPK3, SREBF1, HSP90AA1, TGFB1, STAT1, NOS3, STAT3, FOS, MAPK14, SIRT1, ESR1, ESR2, NFKB1, RHOA, NFKBIA, IL1A, IRF1, CDK2, PGR, PPARG, PPARA, TP53	117	3415	17599	1.49758	0.879064	0.150005	0.142463
GOTERM_CC_DIRECT	GO:0005768~endosome	5	3.52113	0.0256312	CDKN1B, CAV1, CDK2, SLC2A4, RHOA	117	169	17599	4.45026	0.990417	0.292081	0.277395
GOTERM_CC_DIRECT	GO:0005896~interleukin-6 receptor complex	2	1.40845	0.0261078	IL6	117	4	17599	75.2094	0.991221	0.292081	0.277395
GOTERM_CC_DIRECT	GO:0097180~serine protease inhibitor complex	2	1.40845	0.0325285	SERPINE1, PLAT	117	5	17599	60.1675	0.997313	0.342506	0.325285
GOTERM_CC_DIRECT	GO:0030027~lamellipodium	4	2.8169	0.0413557	DPP4, P4HB, RHOA, ACTB	117	116	17599	5.18686	0.999479	0.411259	0.390581
GOTERM_CC_DIRECT	GO:0098978~glutamatergic synapse	5	3.52113	0.0447267	PLAT, MAPK14, RELA, RHOA, ACTB	117	202	17599	3.72324	0.999723	0.421373	0.400187
GOTERM_CC_DIRECT	GO:0005856~cytoskeleton	6	4.22535	0.0485192	NOS3, MAPK1, P4HB, RHOA, ACTB, MAPK3	117	300	17599	3.00838	0.999864	0.434247	0.412413
GOTERM_MF_DIRECT	GO:0005125~cytokine activity	40	28.169	7.32669e-46	IL10, TGFB1, IFNA1, IFNB1, IL13, TNF, IL2, VEGFA, IL4, IL1A, IL6, CD40LG, IFNG, IL1B	117	198	15757	27.2071	1.96355e-43	1.96355e-43	1.72177e-43
GOTERM_MF_DIRECT	GO:0046983~protein dimerization activity	30	21.1268	5.82297e-31	IL10, SREBF1, STAT3, AHR, HIF1A	117	183	15757	22.0779	1.56055e-28	7.80277e-29	6.84198e-29
GOTERM_MF_DIRECT	GO:0004879~RNA polymerase II transcription factor activity, ligand-activated sequence-specific DNA binding	9	6.33803	3.88353e-09	SREBF1, STAT3, PPARG, PGR, AHR, PPARA, NR3C1, ESR1, ESR2	117	52	15757	23.3092	1.04079e-06	3.46929e-07	3.0421e-07
GOTERM_MF_DIRECT	GO:0042802~identical protein binding	23	16.1972	4.87988e-07	RB1, CEBPB, TGFB1, CAV1, FN1, APOA1, FOS, TNF, SIRT1, MMP9, ESR1, EGFR, NFKB1, ACTB, IGF1R, INS, NFKBIA, ACE2, MDM2, KDR, PGR, TP53, MAPK3	117	892	15757	3.47257	0.000130772	3.26952e-05	2.86693e-05
GOTERM_MF_DIRECT	GO:0003700~transcription factor activity, sequence-specific DNA binding	14	9.85915	2.03967e-06	STAT1, STAT3, AHR, FOS, NR3C1, ESR1, HIF1A, RELA, NFKB1, IRF1, PPARG, PGR, PPARA, TP53	117	354	15757	5.32614	0.000546484	0.000109326	9.58646e-05
GOTERM_MF_DIRECT	GO:0008083~growth factor activity	9	6.33803	4.64007e-06	IL4, GH1, IL6, TGFB1, EGF, IGF2, IL2, VEGFA	117	128	15757	9.46935	0.00124277	0.000207257	0.000181736
GOTERM_MF_DIRECT	GO:0005178~integrin binding	8	5.6338	5.89386e-06	CD40LG, VCAM1, IL1B, FN1, IGF2, KDR, P4HB, ICAM1	117	94	15757	11.4617	0.00157831	0.000225651	0.000197865
GOTERM_MF_DIRECT	GO:0001228~transcriptional activator activity, RNA polymerase II transcription regulatory region sequence-specific binding	13	9.15493	1.09624e-05	SREBF1, CEBPB, STAT3, FOS, NR3C1, ESR1, HIF1A, RELA, NFKB1, IRF1, PGR, PPARA, TP53	117	352	15757	4.9738	0.00293364	0.000367242	0.000322022
GOTERM_MF_DIRECT	GO:0002020~protease binding	7	4.92958	1.35571e-05	DPP4, SERPINE1, FN1, F3, TNF, TP53, INS	117	71	15757	13.2778	0.00362673	0.000403699	0.00035399
GOTERM_MF_DIRECT	GO:0001223~transcription coactivator binding	5	3.52113	4.98092e-05	STAT1, PGR, ESR1, HIF1A, RELA	117	28	15757	24.0491	0.0132605	0.00133489	0.00117052
GOTERM_MF_DIRECT	GO:0000979~RNA polymerase II core promoter sequence-specific DNA binding	4	2.8169	8.1487e-05	CEBPB, STAT1, FOS, RELA	117	12	15757	44.8917	0.0216026	0.00198532	0.00174086
GOTERM_MF_DIRECT	GO:0005496~steroid binding	4	2.8169	0.000133381	PGR, NR3C1, ESR1, ESR2	117	14	15757	38.4786	0.0351172	0.00297885	0.00261205
GOTERM_MF_DIRECT	GO:0004707~MAP kinase activity	4	2.8169	0.000165833	MAPK8, MAPK1, MAPK14, MAPK3	117	15	15757	35.9134	0.0434736	0.00341871	0.00299775
GOTERM_MF_DIRECT	GO:0008201~heparin binding	7	4.92958	0.00018617	SELP, CXCL10, CXCL8, FN1, F2, APOB, VEGFA	117	113	15757	8.34271	0.0486736	0.00356382	0.00312499
GOTERM_MF_DIRECT	GO:0005515~protein binding	5	3.52113	0.000228848	GHR, NFKBIA, TGFB1, CASP3, ACTB	117	41	15757	16.4238	0.059495	0.00408875	0.00358529
GOTERM_MF_DIRECT	GO:0042826~histone deacetylase binding	6	4.22535	0.000344467	HSP90AA1, MAPK8, CEBPB, TP53, HIF1A, RELA	117	82	15757	9.85428	0.0881987	0.00576983	0.00505936
GOTERM_MF_DIRECT	GO:0019901~protein kinase binding	10	7.04225	0.000432567	SREBF1, CDKN1B, CAV1, STAT3, NR3C1, ESR1, HIF1A, RELA, RHOA, ACTB	117	306	15757	4.40115	0.109483	0.00674576	0.00591512
GOTERM_MF_DIRECT	GO:0000976~transcription regulatory region sequence-specific DNA binding	6	4.22535	0.000453073	IRF1, PPARG, AHR, TNF, TP53, NFKB1	117	87	15757	9.28795	0.114366	0.00674576	0.00591512
GOTERM_MF_DIRECT	GO:0097718~disordered domain specific binding	4	2.8169	0.000618341	RB1, HSP90AA1, FN1, TP53	117	23	15757	23.4218	0.152756	0.00872187	0.00764791
GOTERM_MF_DIRECT	GO:0019903~protein phosphatase binding	5	3.52113	0.00092897	MAPK8, CDKN1B, STAT3, MAPK14, EGFR	117	59	15757	11.4132	0.220482	0.0124482	0.0109154
GOTERM_MF_DIRECT	GO:0000978~RNA polymerase II core promoter proximal region sequence-specific DNA binding	16	11.2676	0.0010814	SREBF1, CEBPB, STAT1, STAT3, FOS, NR3C1, SIRT1, ESR1, RELA, NFKB1, ESR2, IRF1, PPARG, PGR, PPARA, TP53	117	827	15757	2.60557	0.251716	0.0138007	0.0121014
GOTERM_MF_DIRECT	GO:0050661~NADP binding	4	2.8169	0.00136539	HSD11B1, NOS2, NOS3, HMGCR	117	30	15757	17.9567	0.306618	0.0166329	0.0145849
GOTERM_MF_DIRECT	GO:0008009~chemokine activity	4	2.8169	0.0031499	CXCL10, CXCL8, CCL2, CXCL2	117	40	15757	13.4675	0.57066	0.0357507	0.0313486
GOTERM_MF_DIRECT	GO:0005102~receptor binding	7	4.92958	0.00320156	DPP4, CAV1, SERPINE1, STAT3, FN1, PLAT, F2	117	195	15757	4.83449	0.576581	0.0357507	0.0313486
GOTERM_MF_DIRECT	GO:0005159~insulin-like growth factor receptor binding	3	2.11268	0.00337935	INSR, IGF2, INS	117	12	15757	33.6688	0.596347	0.0362266	0.0317659
GOTERM_MF_DIRECT	GO:0004714~transmembrane receptor protein tyrosine kinase activity	4	2.8169	0.00413337	INSR, KDR, EGFR, IGF1R	117	44	15757	12.2432	0.670454	0.0426055	0.0373593
GOTERM_MF_DIRECT	GO:0031625~ubiquitin protein ligase binding	7	4.92958	0.00653292	NFKBIA, RB1, HSP90AA1, TP53, HIF1A, RELA, EGFR	117	226	15757	4.17136	0.827364	0.0648453	0.0568606
GOTERM_MF_DIRECT	GO:0035035~histone acetyltransferase binding	3	2.11268	0.00679827	CEBPB, STAT1, TP53	117	17	15757	23.7662	0.839291	0.0650692	0.0570569
GOTERM_MF_DIRECT	GO:0061629~RNA polymerase II sequence-specific DNA binding transcription factor binding	5	3.52113	0.00728943	RB1, STAT3, FOS, PPARA, TP53	117	104	15757	6.47477	0.859243	0.0673644	0.0590695
GOTERM_MF_DIRECT	GO:0004712~protein serine/threonine/tyrosine kinase activity	7	4.92958	0.0112525	INSR, KDR, MAPK1, MAPK14, EGFR, IGF1R, MAPK3	117	254	15757	3.71152	0.951818	0.0974643	0.0854631
GOTERM_MF_DIRECT	GO:0016922~ligand-dependent nuclear receptor binding	3	2.11268	0.0112739	STAT1, SIRT1, HIF1A	117	22	15757	18.3648	0.952096	0.0974643	0.0854631
GOTERM_MF_DIRECT	GO:0043565~sequence-specific DNA binding	6	4.22535	0.01465	PPARG, PGR, PPARA, NR3C1, ESR1, ESR2	117	195	15757	4.14385	0.980846	0.115633	0.101395
GOTERM_MF_DIRECT	GO:0030235~nitric-oxide synthase regulator activity	2	1.40845	0.0146699	HSP90AA1, EGFR	117	2	15757	134.675	0.980949	0.115633	0.101395
GOTERM_MF_DIRECT	GO:0035033~histone deacetylase regulator activity	2	1.40845	0.0146699	MAPK8, TP53	117	2	15757	134.675	0.980949	0.115633	0.101395
GOTERM_MF_DIRECT	GO:0005164~tumor necrosis factor receptor binding	3	2.11268	0.0167262	CD40LG, STAT1, TNF	117	27	15757	14.9639	0.989117	0.128075	0.112305
GOTERM_MF_DIRECT	GO:0043539~protein serine/threonine kinase activator activity	3	2.11268	0.0179272	TGFB1, CD40LG, IGF2	117	28	15757	14.4295	0.992157	0.133458	0.117025
GOTERM_MF_DIRECT	GO:0001227~transcriptional repressor activity, RNA polymerase II transcription regulatory region sequence-specific binding	6	4.22535	0.0213914	PPARG, PPARA, NR3C1, TP53, RELA, NFKB1	117	215	15757	3.75838	0.996958	0.146895	0.128807
GOTERM_MF_DIRECT	GO:0030284~estrogen receptor activity	2	1.40845	0.0219246	ESR1, ESR2	117	3	15757	89.7835	0.997371	0.146895	0.128807
GOTERM_MF_DIRECT	GO:0004517~nitric-oxide synthase activity	2	1.40845	0.0219246	NOS2, NOS3	117	3	15757	89.7835	0.997371	0.146895	0.128807
GOTERM_MF_DIRECT	GO:0004666~prostaglandin-endoperoxide synthase activity	2	1.40845	0.0219246	PTGS2, PTGS1	117	3	15757	89.7835	0.997371	0.146895	0.128807
GOTERM_MF_DIRECT	GO:0003682~chromatin binding	7	4.92958	0.0263659	SREBF1, CEBPB, PPARG, FOS, ESR1, NFKB1, EGFR	117	308	15757	3.0608	0.999224	0.172343	0.151122
GOTERM_MF_DIRECT	GO:0034056~estrogen response element binding	2	1.40845	0.0291264	ESR1, ESR2	117	4	15757	67.3376	0.999637	0.181532	0.159179
GOTERM_MF_DIRECT	GO:0043559~insulin binding	2	1.40845	0.0291264	INSR, IGF1R	117	4	15757	67.3376	0.999637	0.181532	0.159179
GOTERM_MF_DIRECT	GO:0046982~protein heterodimerization activity	6	4.22535	0.0303678	CAV1, MTTP, AGTR1, P4HB, TP53, HIF1A	117	236	15757	3.42395	0.999743	0.184968	0.162192
GOTERM_MF_DIRECT	GO:1990841~promoter-specific chromatin binding	3	2.11268	0.0317937	STAT1, SIRT1, TP53	117	38	15757	10.6323	0.999826	0.189349	0.166034
GOTERM_MF_DIRECT	GO:0004896~cytokine receptor activity	3	2.11268	0.0433161	GHR, LEPR, F3	117	45	15757	8.97835	0.999993	0.242164	0.212345
GOTERM_MF_DIRECT	GO:0043560~insulin receptor substrate binding	2	1.40845	0.0433726	INSR, IGF1R	117	6	15757	44.8917	0.999993	0.242164	0.212345
GOTERM_MF_DIRECT	GO:0005138~interleukin-6 receptor binding	2	1.40845	0.0433726	IL6	117	6	15757	44.8917	0.999993	0.242164	0.212345

## Sheet: KEGG_PATHWAY
Table S5. Enrichment Results
Category	Term	Count	%	PValue	Genes	List Total	Pop Hits	Pop Total	Fold Enrichment	Bonferroni	Benjamini	FDR
KEGG_PATHWAY	ssc04933:AGE-RAGE signaling pathway in diabetic complications	27	19.0141	2.2186e-31	CDKN1B, CXCL8, SERPINE1, TNF, RELA, ICAM1, THBD, MAPK8, CASP3, CCL2, MAPK1, MAPK3, TGFB1, VCAM1, STAT1, NOS3, STAT3, FN1, MAPK14, SELE, F3, NFKB1, VEGFA, IL1A, IL6, IL1B, AGTR1	89	100	9206	27.9283	5.10279e-29	5.10279e-29	1.93018e-29
KEGG_PATHWAY	ssc05417:Lipid and atherosclerosis	31	21.831	1.70783e-27	CXCL8, IFNA1, TNF, CXCL2, RELA, ICAM1, MAPK8, CASP3, CCL2, MAPK1, APOB, MAPK3, HSP90AA1, VCAM1, IFNB1, NOS3, STAT3, APOA1, FOS, MAPK14, SELE, MMP9, NFKB1, RHOA, SELP, NFKBIA, IL6, CD40LG, IL1B, PPARG, TP53	89	217	9206	14.7769	3.928e-25	1.964e-25	7.42904e-26
KEGG_PATHWAY	ssc04657:IL-17 signaling pathway	23	16.1972	5.34721e-26	HSP90AA1, CEBPB, CXCL8, IL13, FOS, MAPK14, PTGS2, TNF, MMP9, CXCL2, RELA, NFKB1, NFKBIA, IL4, CXCL10, MAPK8, IL6, IFNG, IL1B, CASP3, CCL2, MAPK1, MAPK3	89	89	9206	26.7312	1.22986e-23	4.09953e-24	1.55069e-24
KEGG_PATHWAY	ssc05200:Pathways in cancer	40	28.169	8.65329e-26	RB1, CDKN1B, CXCL8, IFNA1, PTGS2, HIF1A, RELA, EGFR, IGF1R, MAPK8, CASP3, MAPK1, MAPK3, HSP90AA1, TGFB1, NOS2, EGF, STAT1, STAT3, IL13, FN1, IGF2, FOS, F2, MMP9, ESR1, IL2, ESR2, NFKB1, RHOA, VEGFA, NFKBIA, IL4, IL6, IFNG, CDK2, AGTR1, MDM2, PPARG, TP53	89	526	9206	7.86602	1.99026e-23	4.97564e-24	1.88209e-24
KEGG_PATHWAY	ssc04668:TNF signaling pathway	23	16.1972	1.07506e-23	CEBPB, VCAM1, IFNB1, FOS, MAPK14, PTGS2, SELE, TNF, MMP9, CXCL2, RELA, NFKB1, ICAM1, NFKBIA, CXCL10, MAPK8, IL6, IL1B, IRF1, CASP3, CCL2, MAPK1, MAPK3	89	111	9206	21.4331	2.47263e-21	4.94527e-22	1.8706e-22
KEGG_PATHWAY	ssc05418:Fluid shear stress and atherosclerosis	24	16.9014	7.41392e-23	HSP90AA1, VCAM1, NOS3, CAV1, PLAT, FOS, MAPK14, SELE, TNF, MMP9, RELA, NFKB1, RHOA, ACTB, VEGFA, ICAM1, IL1A, THBD, MAPK8, IFNG, IL1B, KDR, CCL2, TP53	89	139	9206	17.8598	1.7052e-20	2.842e-21	1.07502e-21
KEGG_PATHWAY	ssc05142:Chagas disease	20	14.0845	1.78741e-19	IL10, TGFB1, CXCL8, NOS2, IFNB1, SERPINE1, FOS, MAPK14, TNF, IL2, RELA, NFKB1, NFKBIA, MAPK8, IL6, IFNG, IL1B, CCL2, MAPK1, MAPK3	89	108	9206	19.1552	4.11104e-17	5.87291e-18	2.22149e-18
KEGG_PATHWAY	ssc05140:Leishmaniasis	17	11.9718	3.87691e-18	IL10, TGFB1, NOS2, STAT1, FOS, MAPK14, PTGS2, TNF, RELA, NFKB1, NFKBIA, IL4, IL1A, IFNG, IL1B, MAPK1, MAPK3	89	73	9206	24.0883	8.9169e-16	1.11461e-16	4.21614e-17
KEGG_PATHWAY	ssc05133:Pertussis	17	11.9718	4.90741e-18	IL10, CXCL8, NOS2, FOS, MAPK14, TNF, RELA, NFKB1, RHOA, IL1A, MAPK8, IL6, IL1B, IRF1, CASP3, MAPK1, MAPK3	89	74	9206	23.7628	1.1287e-15	1.25412e-16	4.74383e-17
KEGG_PATHWAY	ssc04659:Th17 cell differentiation	19	13.3803	8.12909e-18	HSP90AA1, TGFB1, STAT1, STAT3, AHR, FOS, MAPK14, HIF1A, IL2, RELA, NFKB1, NFKBIA, IL4, MAPK8, IL6, IFNG, IL1B, MAPK1, MAPK3	89	111	9206	17.7056	1.86969e-15	1.86969e-16	7.07231e-17
KEGG_PATHWAY	ssc05161:Hepatitis B	21	14.7887	4.75206e-17	RB1, TGFB1, CXCL8, IFNA1, STAT1, IFNB1, STAT3, FOS, MAPK14, TNF, MMP9, RELA, NFKB1, NFKBIA, MAPK8, IL6, CASP3, CDK2, MAPK1, TP53, MAPK3	89	167	9206	13.0072	1.09297e-14	9.93613e-16	3.75845e-16
KEGG_PATHWAY	ssc05171:Coronavirus disease - COVID-19	24	16.9014	6.40591e-17	CXCL8, IFNA1, STAT1, IFNB1, STAT3, FOS, F2, MAPK14, TNF, IL2, RELA, EGFR, NFKB1, NFKBIA, SELP, CXCL10, ACE2, MAPK8, IL6, IL1B, AGTR1, CCL2, MAPK1, MAPK3	89	251	9206	9.89051	2.55351e-14	1.2278e-15	4.64429e-16
KEGG_PATHWAY	ssc05167:Kaposi sarcoma-associated herpesvirus infection	22	15.493	7.17109e-17	RB1, CXCL8, IFNA1, STAT1, IFNB1, STAT3, FOS, MAPK14, PTGS2, HIF1A, CXCL2, RELA, NFKB1, VEGFA, ICAM1, NFKBIA, MAPK8, IL6, CASP3, MAPK1, TP53, MAPK3	89	196	9206	11.6104	2.55351e-14	1.26873e-15	4.79911e-16
KEGG_PATHWAY	ssc04066:HIF-1 signaling pathway	18	12.6761	1.43905e-16	CDKN1B, NOS2, NOS3, EGF, INSR, SERPINE1, STAT3, HIF1A, RELA, EGFR, NFKB1, IGF1R, INS, VEGFA, IL6, IFNG, MAPK1, MAPK3	89	109	9206	17.0815	2.55351e-14	2.36416e-15	8.94268e-16
KEGG_PATHWAY	ssc05152:Tuberculosis	21	14.7887	3.62127e-16	IL10, CEBPB, TGFB1, IFNA1, NOS2, STAT1, IFNB1, MAPK14, TNF, RELA, NFKB1, RHOA, IL1A, MAPK8, IL6, IFNG, IL1B, CASP3, MAPK1, CTSD, MAPK3	89	185	9206	11.7416	7.66054e-14	5.55262e-15	2.10034e-15
KEGG_PATHWAY	ssc05215:Prostate cancer	17	11.9718	4.05882e-16	RB1, HSP90AA1, CDKN1B, EGF, PLAT, MMP9, RELA, EGFR, NFKB1, IGF1R, INS, NFKBIA, CDK2, MDM2, MAPK1, TP53, MAPK3	89	96	9206	18.3172	1.02141e-13	5.83455e-15	2.20698e-15
KEGG_PATHWAY	ssc05135:Yersinia infection	19	13.3803	9.66699e-16	IL10, CXCL8, IFNB1, FN1, FOS, MAPK14, TNF, IL2, RELA, NFKB1, RHOA, ACTB, NFKBIA, MAPK8, IL6, IL1B, CCL2, MAPK1, MAPK3	89	144	9206	13.6481	2.29816e-13	1.28789e-14	4.87158e-15
KEGG_PATHWAY	ssc04151:PI3K-Akt signaling pathway	26	18.3099	1.00791e-15	CDKN1B, IFNA1, RELA, EGFR, IGF1R, INS, GHR, KDR, MAPK1, MAPK3, HSP90AA1, IFNB1, EGF, NOS3, INSR, FN1, IGF2, IL2, NFKB1, VEGFA, IL4, GH1, IL6, CDK2, MDM2, TP53	89	351	9206	7.66209	2.29816e-13	1.28789e-14	4.87158e-15
KEGG_PATHWAY	ssc05163:Human cytomegalovirus infection	22	15.493	1.69886e-15	RB1, CXCL8, IFNA1, IFNB1, STAT3, MAPK14, PTGS2, TNF, RELA, EGFR, NFKB1, RHOA, VEGFA, NFKBIA, IL6, IL1B, CASP3, MDM2, CCL2, MAPK1, TP53, MAPK3	89	228	9206	9.98088	3.83027e-13	2.05652e-14	7.77901e-15
KEGG_PATHWAY	ssc04625:C-type lectin receptor signaling pathway	17	11.9718	1.89759e-15	IL10, STAT1, MAPK14, PTGS2, TNF, IL2, RELA, NFKB1, RHOA, NFKBIA, MAPK8, IL6, IL1B, IRF1, MDM2, MAPK1, MAPK3	89	105	9206	16.7471	4.34097e-13	2.18223e-14	8.25453e-15
KEGG_PATHWAY	ssc04068:FoxO signaling pathway	18	12.6761	3.15845e-15	IL10, TGFB1, CDKN1B, EGF, INSR, STAT3, SLC2A4, MAPK14, SIRT1, EGFR, IGF1R, INS, MAPK8, IL6, CDK2, MDM2, MAPK1, MAPK3	89	130	9206	14.3222	7.14984e-13	3.33484e-14	1.26144e-14
KEGG_PATHWAY	ssc05205:Proteoglycans in cancer	21	14.7887	3.18985e-15	TGFB1, CAV1, STAT3, FN1, IGF2, MAPK14, TNF, MMP9, ESR1, HIF1A, EGFR, RHOA, ACTB, IGF1R, VEGFA, CASP3, MDM2, KDR, MAPK1, TP53, MAPK3	89	206	9206	10.5447	7.40519e-13	3.33484e-14	1.26144e-14
KEGG_PATHWAY	ssc05160:Hepatitis C	19	13.3803	5.43539e-15	RB1, IFNA1, STAT1, IFNB1, EGF, STAT3, TNF, RELA, EGFR, NFKB1, NFKBIA, CXCL10, IFNG, CASP3, CDK2, MAPK1, PPARA, TP53, MAPK3	89	158	9206	12.4388	1.25122e-12	5.43539e-14	2.056e-14
KEGG_PATHWAY	ssc05164:Influenza A	19	13.3803	9.43426e-15	CXCL8, IFNA1, STAT1, IFNB1, TNF, RELA, NFKB1, ACTB, ICAM1, NFKBIA, IL1A, CXCL10, IL6, IFNG, IL1B, CASP3, CCL2, MAPK1, MAPK3	89	163	9206	12.0572	2.17049e-12	9.04116e-14	3.41992e-14
KEGG_PATHWAY	ssc05321:Inflammatory bowel disease	14	9.85915	3.72068e-14	IL10, TGFB1, STAT1, IL13, STAT3, TNF, IL2, RELA, NFKB1, IL4, IL1A, IL6, IFNG, IL1B	89	67	9206	21.614	8.55427e-12	3.42303e-13	1.2948e-13
KEGG_PATHWAY	ssc05145:Toxoplasmosis	16	11.2676	4.76127e-14	IL10, TGFB1, NOS2, STAT1, STAT3, MAPK14, TNF, RELA, NFKB1, NFKBIA, MAPK8, CD40LG, IFNG, CASP3, MAPK1, MAPK3	89	106	9206	15.6133	1.09546e-11	4.21189e-13	1.59319e-13
KEGG_PATHWAY	ssc04620:Toll-like receptor signaling pathway	16	11.2676	6.3326e-14	CXCL8, IFNA1, STAT1, IFNB1, FOS, MAPK14, TNF, RELA, NFKB1, NFKBIA, CXCL10, MAPK8, IL6, IL1B, MAPK1, MAPK3	89	108	9206	15.3242	1.4555e-11	5.39444e-13	2.0405e-13
KEGG_PATHWAY	ssc04917:Prolactin signaling pathway	14	9.85915	8.25147e-14	STAT1, STAT3, FOS, MAPK14, ESR1, GCK, RELA, NFKB1, ESR2, INS, MAPK8, IRF1, MAPK1, MAPK3	89	71	9206	20.3963	1.89726e-11	6.6907e-13	2.53083e-13
KEGG_PATHWAY	ssc05144:Malaria	13	9.15493	8.4361e-14	IL10, TGFB1, CXCL8, VCAM1, SELE, TNF, ICAM1, SELP, IL6, CD40LG, IFNG, IL1B, CCL2	89	55	9206	24.449	1.94067e-11	6.6907e-13	2.53083e-13
KEGG_PATHWAY	ssc04932:Non-alcoholic fatty liver disease	18	12.6761	8.78051e-14	SREBF1, TGFB1, CXCL8, INSR, FOS, MAPK14, TNF, RELA, NFKB1, INS, IL1A, MAPK8, IL6, IL1B, CASP3, LEPR, PPARG, PPARA	89	158	9206	11.7841	2.01983e-11	6.73173e-13	2.54635e-13
KEGG_PATHWAY	ssc05162:Measles	17	11.9718	3.41563e-13	CDKN1B, IFNA1, STAT1, IFNB1, STAT3, FOS, IL2, RELA, NFKB1, NFKBIA, IL1A, MAPK8, IL6, IL1B, CASP3, CDK2, TP53	89	145	9206	12.1272	7.85716e-11	2.53417e-12	9.58579e-13
KEGG_PATHWAY	ssc04621:NOD-like receptor signaling pathway	18	12.6761	4.80936e-13	HSP90AA1, CXCL8, IFNA1, STAT1, IFNB1, MAPK14, TNF, CXCL2, RELA, NFKB1, RHOA, NFKBIA, MAPK8, IL6, IL1B, CCL2, MAPK1, MAPK3	89	175	9206	10.6394	1.10618e-10	3.45673e-12	1.30755e-12
KEGG_PATHWAY	ssc05169:Epstein-Barr virus infection	19	13.3803	7.36744e-13	RB1, CDKN1B, IFNA1, STAT1, IFNB1, STAT3, MAPK14, TNF, RELA, NFKB1, ICAM1, NFKBIA, CXCL10, MAPK8, IL6, CASP3, CDK2, MDM2, TP53	89	209	9206	9.40347	1.69451e-10	5.13488e-12	1.94233e-12
KEGG_PATHWAY	ssc04380:Osteoclast differentiation	16	11.2676	1.16046e-12	TGFB1, STAT1, IFNB1, FOS, MAPK14, TNF, RELA, NFKB1, NFKBIA, IL1A, MAPK8, IFNG, IL1B, MAPK1, PPARG, MAPK3	89	131	9206	12.6337	2.66893e-10	7.85014e-12	2.9694e-12
KEGG_PATHWAY	ssc04010:MAPK signaling pathway	21	14.7887	2.9542e-12	TGFB1, EGF, INSR, IGF2, FOS, MAPK14, TNF, RELA, EGFR, NFKB1, IGF1R, INS, VEGFA, IL1A, MAPK8, IL1B, CASP3, KDR, MAPK1, TP53, MAPK3	89	295	9206	7.3634	6.79464e-10	1.93809e-11	7.33103e-12
KEGG_PATHWAY	ssc04936:Alcoholic liver disease	16	11.2676	3.10559e-12	SREBF1, CXCL8, IFNA1, IFNB1, MAPK14, TNF, SIRT1, CXCL2, RELA, NFKB1, NFKBIA, MAPK8, IL6, IL1B, CASP3, PPARA	89	140	9206	11.8215	7.14294e-10	1.93809e-11	7.33103e-12
KEGG_PATHWAY	ssc01522:Endocrine resistance	14	9.85915	3.1178e-12	RB1, CDKN1B, FOS, MAPK14, MMP9, ESR1, EGFR, ESR2, IGF1R, MAPK8, MDM2, MAPK1, TP53, MAPK3	89	93	9206	15.5713	7.17103e-10	1.93809e-11	7.33103e-12
KEGG_PATHWAY	ssc05212:Pancreatic cancer	13	9.15493	3.64644e-12	RB1, TGFB1, STAT1, EGF, STAT3, RELA, EGFR, NFKB1, VEGFA, MAPK8, MAPK1, TP53, MAPK3	89	74	9206	18.1716	8.38676e-10	2.20706e-11	8.34843e-12
KEGG_PATHWAY	ssc04060:Cytokine-cytokine receptor interaction	20	14.0845	7.09344e-12	IL10, TGFB1, CXCL8, IFNA1, IFNB1, IL13, TNF, CXCL2, IL2, IL4, GHR, IL1A, CXCL10, GH1, IL6, CD40LG, IFNG, IL1B, LEPR, CCL2	89	273	9206	7.57789	1.63149e-09	4.18331e-11	1.58238e-11
KEGG_PATHWAY	ssc04660:T cell receptor signaling pathway	15	10.5634	9.53345e-12	IL10, FOS, MAPK14, TNF, IL2, RELA, NFKB1, RHOA, NFKBIA, IL4, MAPK8, CD40LG, IFNG, MAPK1, MAPK3	89	125	9206	12.4126	2.1927e-09	5.48173e-11	2.07353e-11
KEGG_PATHWAY	ssc04658:Th1 and Th2 cell differentiation	13	9.15493	5.98145e-11	STAT1, IL13, FOS, MAPK14, IL2, RELA, NFKB1, NFKBIA, IL4, MAPK8, IFNG, MAPK1, MAPK3	89	93	9206	14.4591	1.37573e-08	3.35545e-10	1.26923e-10
KEGG_PATHWAY	ssc05219:Bladder cancer	10	7.04225	7.35775e-11	RB1, CXCL8, EGF, MDM2, MAPK1, TP53, MMP9, EGFR, MAPK3, VEGFA	89	39	9206	26.5226	1.69228e-08	4.02924e-10	1.52411e-10
KEGG_PATHWAY	ssc05235:PD-L1 expression and PD-1 checkpoint pathway in cancer	13	9.15493	7.7283e-11	STAT1, EGF, STAT3, FOS, MAPK14, HIF1A, RELA, EGFR, NFKB1, NFKBIA, IFNG, MAPK1, MAPK3	89	95	9206	14.1547	1.77751e-08	4.13374e-10	1.56363e-10
KEGG_PATHWAY	ssc05146:Amoebiasis	13	9.15493	1.26738e-10	IL10, TGFB1, CXCL8, NOS2, FN1, TNF, CXCL2, RELA, NFKB1, IL6, IFNG, IL1B, CASP3	89	99	9206	13.5828	2.91497e-08	6.62494e-10	2.50595e-10
KEGG_PATHWAY	ssc04218:Cellular senescence	15	10.5634	1.64343e-10	RB1, TGFB1, CXCL8, SERPINE1, MAPK14, SIRT1, RELA, NFKB1, IL1A, IL6, CDK2, MDM2, MAPK1, TP53, MAPK3	89	154	9206	10.0751	3.7799e-08	8.39978e-10	3.17731e-10
KEGG_PATHWAY	ssc05165:Human papillomavirus infection	20	14.0845	1.72906e-10	RB1, CDKN1B, IFNA1, STAT1, IFNB1, EGF, FN1, PTGS2, TNF, RELA, EGFR, NFKB1, VEGFA, IRF1, CASP3, CDK2, MDM2, MAPK1, TP53, MAPK3	89	328	9206	6.30721	3.97683e-08	8.64528e-10	3.27017e-10
KEGG_PATHWAY	ssc04926:Relaxin signaling pathway	14	9.85915	2.14722e-10	TGFB1, NOS2, NOS3, FOS, MAPK14, MMP9, RELA, EGFR, NFKB1, VEGFA, NFKBIA, MAPK8, MAPK1, MAPK3	89	129	9206	11.2259	4.93861e-08	1.05077e-09	3.97464e-10
KEGG_PATHWAY	ssc04931:Insulin resistance	13	9.15493	4.431e-10	SREBF1, NOS3, INSR, STAT3, SLC2A4, TNF, RELA, NFKB1, INS, NFKBIA, MAPK8, IL6, PPARA	89	110	9206	12.2245	1.01913e-07	2.12319e-09	8.03119e-10
KEGG_PATHWAY	ssc04630:JAK-STAT signaling pathway	15	10.5634	4.86043e-10	IL10, IFNA1, STAT1, IFNB1, EGF, IL13, STAT3, IL2, EGFR, IL4, GHR, GH1, IL6, IFNG, LEPR	89	167	9206	9.29086	1.1179e-07	2.28143e-09	8.62974e-10
KEGG_PATHWAY	ssc05207:Chemical carcinogenesis - receptor activation	16	11.2676	6.07087e-10	RB1, HSP90AA1, EGF, STAT3, AHR, FOS, ESR1, RELA, EGFR, NFKB1, ESR2, VEGFA, MAPK1, PGR, PPARA, MAPK3	89	202	9206	8.19312	1.3963e-07	2.7926e-09	1.05633e-09
KEGG_PATHWAY	ssc05323:Rheumatoid arthritis	12	8.4507	1.03359e-09	IL1A, IL6, TGFB1, CXCL8, IFNG, IL1B, CCL2, FOS, TNF, CXCL2, VEGFA, ICAM1	89	93	9206	13.3469	2.37726e-07	4.66129e-09	1.76318e-09
KEGG_PATHWAY	ssc05143:African trypanosomiasis	9	6.33803	1.55331e-09	IL10, IL6, VCAM1, IFNG, IL1B, APOA1, SELE, TNF, ICAM1	89	37	9206	25.1606	3.57262e-07	6.87043e-09	2.59881e-09
KEGG_PATHWAY	ssc05132:Salmonella infection	16	11.2676	1.34688e-08	HSP90AA1, CXCL8, FOS, MAPK14, TNF, RELA, NFKB1, RHOA, ACTB, NFKBIA, MAPK8, IL6, IL1B, CASP3, MAPK1, MAPK3	89	253	9206	6.54155	3.09781e-06	5.84494e-08	2.21091e-08
KEGG_PATHWAY	ssc05222:Small cell lung cancer	11	7.74648	1.77487e-08	NFKBIA, RB1, CDKN1B, NOS2, CASP3, CDK2, FN1, PTGS2, TP53, RELA, NFKB1	89	94	9206	12.1045	4.08219e-06	7.55962e-08	2.85951e-08
KEGG_PATHWAY	ssc05166:Human T-cell leukemia virus 1 infection	15	10.5634	2.34956e-08	RB1, TGFB1, FOS, TNF, IL2, RELA, NFKB1, ICAM1, NFKBIA, MAPK8, IL6, CDK2, MAPK1, TP53, MAPK3	89	225	9206	6.89588	5.40398e-06	9.82544e-08	3.71658e-08
KEGG_PATHWAY	ssc04622:RIG-I-like receptor signaling pathway	10	7.04225	3.29702e-08	NFKBIA, CXCL10, MAPK8, CXCL8, IFNA1, IFNB1, MAPK14, TNF, RELA, NFKB1	89	75	9206	13.7918	7.58311e-06	1.33037e-07	5.03229e-08
KEGG_PATHWAY	ssc05220:Chronic myeloid leukemia	10	7.04225	3.29702e-08	NFKBIA, RB1, TGFB1, CDKN1B, MDM2, MAPK1, TP53, RELA, NFKB1, MAPK3	89	75	9206	13.7918	7.58311e-06	1.33037e-07	5.03229e-08
KEGG_PATHWAY	ssc04210:Apoptosis	12	8.4507	5.91806e-08	NFKBIA, MAPK8, CASP3, MAPK1, FOS, TNF, TP53, CTSD, RELA, NFKB1, ACTB, MAPK3	89	136	9206	9.1269	1.36115e-05	2.34682e-07	8.8771e-08
KEGG_PATHWAY	ssc04064:NF-kappa B signaling pathway	11	7.74648	6.23565e-08	NFKBIA, CXCL8, CD40LG, VCAM1, IL1B, PTGS2, TNF, CXCL2, RELA, NFKB1, ICAM1	89	107	9206	10.6338	1.43419e-05	2.43085e-07	9.19494e-08
KEGG_PATHWAY	ssc05134:Legionellosis	9	6.33803	8.61136e-08	NFKBIA, IL6, CXCL8, IL1B, CASP3, TNF, CXCL2, RELA, NFKB1	89	60	9206	15.5157	1.98059e-05	3.30102e-07	1.24865e-07
KEGG_PATHWAY	ssc05210:Colorectal cancer	10	7.04225	1.49661e-07	MAPK8, TGFB1, EGF, CASP3, MAPK1, FOS, TP53, RHOA, EGFR, MAPK3	89	89	9206	11.6223	3.44214e-05	5.64295e-07	2.13451e-07
KEGG_PATHWAY	ssc04071:Sphingolipid signaling pathway	11	7.74648	1.86203e-07	MAPK8, NOS3, MAPK1, MAPK14, TNF, TP53, CTSD, RELA, NFKB1, RHOA, MAPK3	89	120	9206	9.48184	4.28258e-05	6.90753e-07	2.61285e-07
KEGG_PATHWAY	ssc05203:Viral carcinogenesis	13	9.15493	2.46877e-07	RB1, CDKN1B, STAT3, RELA, NFKB1, RHOA, NFKBIA, CASP3, CDK2, MDM2, MAPK1, TP53, MAPK3	89	192	9206	7.00363	5.67802e-05	9.01298e-07	3.40926e-07
KEGG_PATHWAY	ssc04930:Type II diabetes mellitus	8	5.6338	2.64175e-07	MAPK8, INSR, MAPK1, SLC2A4, TNF, GCK, INS, MAPK3	89	47	9206	17.6065	6.07585e-05	9.4938e-07	3.59113e-07
KEGG_PATHWAY	ssc04014:Ras signaling pathway	14	9.85915	3.23998e-07	EGF, INSR, IGF2, RELA, EGFR, NFKB1, RHOA, IGF1R, INS, VEGFA, MAPK8, KDR, MAPK1, MAPK3	89	236	9206	6.13616	7.45167e-05	1.14645e-06	4.33658e-07
KEGG_PATHWAY	ssc04920:Adipocytokine signaling pathway	9	6.33803	3.67017e-07	NFKBIA, MAPK8, STAT3, LEPR, SLC2A4, PPARA, TNF, RELA, NFKB1	89	72	9206	12.9298	8.44104e-05	1.279e-06	4.83795e-07
KEGG_PATHWAY	ssc04915:Estrogen signaling pathway	11	7.74648	4.56069e-07	HSP90AA1, NOS3, MAPK1, PGR, FOS, MMP9, ESR1, CTSD, EGFR, ESR2, MAPK3	89	132	9206	8.61985	0.00010489	1.56561e-06	5.92208e-07
KEGG_PATHWAY	ssc05415:Diabetic cardiomyopathy	13	9.15493	5.01318e-07	TGFB1, NOS3, INSR, SLC2A4, MAPK14, MMP9, RELA, NFKB1, INS, MAPK8, AGTR1, PPARA, CTSD	89	205	9206	6.5595	0.000115297	1.69564e-06	6.41393e-07
KEGG_PATHWAY	ssc04623:Cytosolic DNA-sensing pathway	9	6.33803	5.60527e-07	NFKBIA, CXCL10, IL6, IFNA1, IFNB1, IL1B, CASP3, RELA, NFKB1	89	76	9206	12.2493	0.000128913	1.86842e-06	7.06751e-07
KEGG_PATHWAY	ssc01521:EGFR tyrosine kinase inhibitor resistance	9	6.33803	6.86271e-07	IL6, EGF, STAT3, KDR, MAPK1, EGFR, IGF1R, MAPK3, VEGFA	89	78	9206	11.9352	0.00015783	2.25489e-06	8.52937e-07
KEGG_PATHWAY	ssc05224:Breast cancer	11	7.74648	1.08898e-06	RB1, EGF, MAPK1, PGR, FOS, TP53, ESR1, EGFR, ESR2, IGF1R, MAPK3	89	145	9206	7.84704	0.000250435	3.52769e-06	1.33439e-06
KEGG_PATHWAY	ssc04062:Chemokine signaling pathway	12	8.4507	1.13672e-06	NFKBIA, CXCL10, CXCL8, STAT1, STAT3, CCL2, MAPK1, CXCL2, RELA, NFKB1, RHOA, MAPK3	89	182	9206	6.8201	0.000261411	3.63119e-06	1.37354e-06
KEGG_PATHWAY	ssc05206:MicroRNAs in cancer	14	9.85915	1.32067e-06	CDKN1B, STAT3, PTGS2, SIRT1, MMP9, EGFR, NFKB1, RHOA, VEGFA, CASP3, MDM2, MAPK1, TP53, MAPK3	89	267	9206	5.42373	0.000303709	4.15295e-06	1.5709e-06
KEGG_PATHWAY	ssc05202:Transcriptional misregulation in cancer	12	8.4507	1.33617e-06	CEBPB, IL6, CDKN1B, CXCL8, MDM2, PPARG, PLAT, TP53, MMP9, RELA, NFKB1, IGF1R	89	185	9206	6.70951	0.000307271	4.15295e-06	1.5709e-06
KEGG_PATHWAY	ssc05208:Chemical carcinogenesis - reactive oxygen species	13	9.15493	1.48425e-06	EGF, AHR, FOS, MAPK14, HIF1A, RELA, EGFR, NFKB1, VEGFA, NFKBIA, MAPK8, MAPK1, MAPK3	89	227	9206	5.92377	0.00034132	4.5517e-06	1.72173e-06
KEGG_PATHWAY	ssc04914:Progesterone-mediated oocyte maturation	9	6.33803	2.44401e-06	HSP90AA1, MAPK8, CDK2, MAPK1, PGR, MAPK14, IGF1R, INS, MAPK3	89	92	9206	10.119	0.000561965	7.39634e-06	2.79775e-06
KEGG_PATHWAY	ssc04148:Efferocytosis	11	7.74648	2.8286e-06	IL10, CEBPB, TGFB1, CASP3, MAPK1, PPARG, PTGS2, MAPK14, SIRT1, HIF1A, MAPK3	89	161	9206	7.06721	0.000650368	8.44908e-06	3.19596e-06
KEGG_PATHWAY	ssc04510:Focal adhesion	12	8.4507	2.86941e-06	MAPK8, EGF, CAV1, FN1, KDR, MAPK1, RHOA, EGFR, ACTB, IGF1R, MAPK3, VEGFA	89	200	9206	6.20629	0.000659747	8.46107e-06	3.20049e-06
KEGG_PATHWAY	ssc05218:Melanoma	8	5.6338	3.82386e-06	RB1, EGF, MDM2, MAPK1, TP53, EGFR, IGF1R, MAPK3	89	69	9206	11.9928	0.000879103	1.11328e-05	4.21109e-06
KEGG_PATHWAY	ssc05214:Glioma	8	5.6338	4.64124e-06	RB1, EGF, MDM2, MAPK1, TP53, EGFR, IGF1R, MAPK3	89	71	9206	11.655	0.00106692	1.33436e-05	5.04735e-06
KEGG_PATHWAY	ssc04015:Rap1 signaling pathway	12	8.4507	5.27649e-06	EGF, INSR, KDR, MAPK1, MAPK14, RHOA, EGFR, ACTB, IGF1R, INS, MAPK3, VEGFA	89	213	9206	5.8275	0.00121286	1.49826e-05	5.66735e-06
KEGG_PATHWAY	ssc05170:Human immunodeficiency virus 1 infection	12	8.4507	6.88639e-06	NFKBIA, MAPK8, IFNA1, IFNB1, CASP3, MAPK1, FOS, MAPK14, TNF, RELA, NFKB1, MAPK3	89	219	9206	5.66785	0.00158262	1.93155e-05	7.30629e-06
KEGG_PATHWAY	ssc04072:Phospholipase D signaling pathway	10	7.04225	1.15163e-05	CXCL8, EGF, INSR, AGTR1, MAPK1, F2, RHOA, EGFR, INS, MAPK3	89	149	9206	6.94216	0.00264525	3.19126e-05	1.20713e-05
KEGG_PATHWAY	ssc04061:Viral protein interaction with cytokine and cytokine receptor	8	5.6338	1.54621e-05	IL10, CXCL10, IL6, CXCL8, CCL2, TNF, CXCL2, IL2	89	85	9206	9.73536	0.00354999	4.21688e-05	1.59508e-05
KEGG_PATHWAY	ssc04935:Growth hormone synthesis, secretion and action	9	6.33803	1.56999e-05	GHR, GH1, MAPK8, STAT1, STAT3, MAPK1, FOS, MAPK14, MAPK3	89	118	9206	7.88935	0.00360449	4.21688e-05	1.59508e-05
KEGG_PATHWAY	ssc04370:VEGF signaling pathway	7	4.92958	1.57675e-05	NOS3, KDR, MAPK1, PTGS2, MAPK14, MAPK3, VEGFA	89	57	9206	12.7029	0.00361997	4.21688e-05	1.59508e-05
KEGG_PATHWAY	ssc04722:Neurotrophin signaling pathway	9	6.33803	1.67014e-05	NFKBIA, MAPK8, MAPK1, MAPK14, TP53, RELA, NFKB1, RHOA, MAPK3	89	119	9206	7.82306	0.00383399	4.41532e-05	1.67014e-05
KEGG_PATHWAY	ssc04217:Necroptosis	10	7.04225	1.75501e-05	IL1A, HSP90AA1, MAPK8, IFNA1, IFNG, IFNB1, STAT1, IL1B, STAT3, TNF	89	157	9206	6.58842	0.00402842	4.58695e-05	1.75501e-05
KEGG_PATHWAY	ssc04152:AMPK signaling pathway	9	6.33803	2.00344e-05	SREBF1, INSR, LEPR, PPARG, SLC2A4, HMGCR, SIRT1, IGF1R, INS	89	122	9206	7.63069	0.00459736	5.17743e-05	2.00344e-05
KEGG_PATHWAY	ssc04211:Longevity regulating pathway	8	5.6338	2.09288e-05	INSR, PPARG, SIRT1, TP53, RELA, NFKB1, IGF1R, INS	89	89	9206	9.29782	0.0048021	5.34846e-05	2.09288e-05
KEGG_PATHWAY	ssc05332:Graft-versus-host disease	6	4.22535	3.17228e-05	IL1A, IL6, IFNG, IL1B, TNF, IL2	89	39	9206	15.9136	0.0072698	8.01784e-05	3.17228e-05
KEGG_PATHWAY	ssc04664:Fc epsilon RI signaling pathway	7	4.92958	3.6856e-05	IL4, MAPK8, IL13, MAPK1, MAPK14, TNF, MAPK3	89	66	9206	10.9707	0.00844121	9.214e-05	3.6856e-05
KEGG_PATHWAY	ssc05330:Allograft rejection	6	4.22535	4.58253e-05	IL10, IL4, CD40LG, IFNG, TNF, IL2	89	42	9206	14.7769	0.0104847	0.000113331	4.58253e-05
KEGG_PATHWAY	ssc05223:Non-small cell lung cancer	7	4.92958	5.15865e-05	RB1, EGF, STAT3, MAPK1, TP53, EGFR, MAPK3	89	70	9206	10.3438	0.0117951	0.000126222	5.15865e-05
KEGG_PATHWAY	ssc05010:Alzheimer disease	14	9.85915	6.5933e-05	NOS2, INSR, PTGS2, TNF, RELA, NFKB1, INS, IL1A, MAPK8, IL6, IL1B, CASP3, MAPK1, MAPK3	89	384	9206	3.77118	0.0150507	0.000159627	6.5933e-05
KEGG_PATHWAY	ssc05226:Gastric cancer	9	6.33803	8.39969e-05	RB1, TGFB1, CDKN1B, EGF, CDK2, MAPK1, TP53, EGFR, MAPK3	89	149	9206	6.24795	0.0191347	0.000201243	8.39969e-05
KEGG_PATHWAY	ssc04650:Natural killer cell mediated cytotoxicity	8	5.6338	8.70716e-05	IFNA1, IFNG, IFNB1, CASP3, MAPK1, TNF, MAPK3, ICAM1	89	111	9206	7.45501	0.0198281	0.000206458	8.70716e-05
KEGG_PATHWAY	ssc04940:Type I diabetes mellitus	6	4.22535	8.81793e-05	IL1A, IFNG, IL1B, TNF, IL2, INS	89	48	9206	12.9298	0.0200778	0.000206951	8.81793e-05
KEGG_PATHWAY	ssc04672:Intestinal immune network for IgA production	6	4.22535	0.000107486	IL10, IL4, IL6, TGFB1, CD40LG, IL2	89	50	9206	12.4126	0.02442	0.000249715	0.000107486
KEGG_PATHWAY	ssc05168:Herpes simplex virus 1 infection	13	9.15493	0.000124238	IFNA1, STAT1, IFNB1, TNF, RELA, NFKB1, NFKBIA, IL6, IFNG, IL1B, CASP3, CCL2, TP53	89	353	9206	3.80934	0.028172	0.000285746	0.000124238
KEGG_PATHWAY	ssc04919:Thyroid hormone signaling pathway	8	5.6338	0.000142293	STAT1, MDM2, MAPK1, TP53, ESR1, HIF1A, ACTB, MAPK3	89	120	9206	6.89588	0.0321999	0.000324034	0.000142293
KEGG_PATHWAY	ssc05225:Hepatocellular carcinoma	9	6.33803	0.000157186	RB1, TGFB1, IGF2, MAPK1, TP53, EGFR, ACTB, IGF1R, MAPK3	89	163	9206	5.71131	0.0355097	0.000352314	0.000157186
KEGG_PATHWAY	ssc04611:Platelet activation	8	5.6338	0.000157775	NOS3, MAPK1, F2, MAPK14, RHOA, ACTB, MAPK3, PTGS1	89	122	9206	6.78283	0.0356405	0.000352314	0.000157775
KEGG_PATHWAY	ssc05310:Asthma	5	3.52113	0.000176691	IL10, IL4, CD40LG, IL13, TNF	89	30	9206	17.2397	0.0398277	0.000390759	0.000176691
KEGG_PATHWAY	ssc01523:Antifolate resistance	5	3.52113	0.000228495	IL6, IL1B, TNF, RELA, NFKB1	89	32	9206	16.1622	0.0512024	0.000500513	0.000228495
KEGG_PATHWAY	ssc04520:Adherens junction	7	4.92958	0.000251659	INSR, MAPK1, RHOA, EGFR, ACTB, IGF1R, MAPK3	89	93	9206	7.78567	0.0562453	0.000546053	0.000251659
KEGG_PATHWAY	ssc05231:Choline metabolism in cancer	7	4.92958	0.000299156	MAPK8, EGF, MAPK1, FOS, HIF1A, EGFR, MAPK3	89	96	9206	7.54237	0.0665018	0.000643047	0.000299156
KEGG_PATHWAY	ssc04910:Insulin signaling pathway	8	5.6338	0.000308647	SREBF1, MAPK8, INSR, MAPK1, SLC2A4, GCK, INS, MAPK3	89	136	9206	6.0846	0.0685379	0.000657304	0.000308647
KEGG_PATHWAY	ssc04960:Aldosterone-regulated sodium reabsorption	5	3.52113	0.000404658	HSD11B2, INSR, MAPK1, INS, MAPK3	89	37	9206	13.9781	0.0888888	0.000853866	0.000404658
KEGG_PATHWAY	ssc05230:Central carbon metabolism in cancer	6	4.22535	0.00043135	MAPK1, TP53, HIF1A, GCK, EGFR, MAPK3	89	67	9206	9.26312	0.0944674	0.000901914	0.00043135
KEGG_PATHWAY	ssc04921:Oxytocin signaling pathway	8	5.6338	0.000536551	NOS3, MAPK1, FOS, PTGS2, RHOA, EGFR, ACTB, MAPK3	89	149	9206	5.55373	0.116125	0.00111177	0.000536551
KEGG_PATHWAY	ssc04934:Cushing syndrome	8	5.6338	0.000558505	RB1, CDKN1B, CDK2, AGTR1, MAPK1, AHR, EGFR, MAPK3	89	150	9206	5.5167	0.12058	0.00114693	0.000558505
KEGG_PATHWAY	ssc04662:B cell receptor signaling pathway	6	4.22535	0.000920253	NFKBIA, MAPK1, FOS, RELA, NFKB1, MAPK3	89	79	9206	7.85607	0.190838	0.00187308	0.000920253
KEGG_PATHWAY	ssc04114:Oocyte meiosis	7	4.92958	0.000982065	CDK2, MAPK1, PGR, MAPK14, IGF1R, INS, MAPK3	89	120	9206	6.0339	0.202271	0.00198136	0.000982065
KEGG_PATHWAY	ssc05020:Prion disease	10	7.04225	0.00111568	IL1A, MAPK8, IL6, CAV1, IL1B, CASP3, MAPK1, MAPK14, TNF, MAPK3	89	272	9206	3.80288	0.226439	0.00223137	0.00111568
KEGG_PATHWAY	ssc04012:ErbB signaling pathway	6	4.22535	0.00121438	MAPK8, CDKN1B, EGF, MAPK1, EGFR, MAPK3	89	84	9206	7.38844	0.243821	0.00240783	0.00121438
KEGG_PATHWAY	ssc04024:cAMP signaling pathway	9	6.33803	0.00134625	NFKBIA, MAPK8, MAPK1, FOS, PPARA, RELA, NFKB1, RHOA, MAPK3	89	225	9206	4.13753	0.266441	0.00264648	0.00134625
KEGG_PATHWAY	ssc04810:Regulation of actin cytoskeleton	9	6.33803	0.00146488	EGF, FN1, MAPK1, F2, RHOA, EGFR, ACTB, INS, MAPK3	89	228	9206	4.08309	0.286212	0.00285528	0.00146488
KEGG_PATHWAY	ssc05022:Pathways of neurodegeneration - multiple diseases	13	9.15493	0.0017463	NOS2, MAPK14, PTGS2, TNF, RELA, NFKB1, IL1A, MAPK8, IL6, IL1B, CASP3, MAPK1, MAPK3	89	474	9206	2.83691	0.33102	0.0033752	0.0017463
KEGG_PATHWAY	ssc04371:Apelin signaling pathway	7	4.92958	0.00201507	NOS2, NOS3, SERPINE1, AGTR1, MAPK1, PLAT, MAPK3	89	138	9206	5.24687	0.371194	0.00386221	0.00201507
KEGG_PATHWAY	ssc05213:Endometrial cancer	5	3.52113	0.00223206	EGF, MAPK1, TP53, EGFR, MAPK3	89	58	9206	8.91709	0.40187	0.00424276	0.00223206
KEGG_PATHWAY	ssc05320:Autoimmune thyroid disease	5	3.52113	0.00237713	IL10, IL4, CD40LG, IFNA1, IL2	89	59	9206	8.76595	0.421542	0.00448147	0.00237713
KEGG_PATHWAY	ssc04150:mTOR signaling pathway	7	4.92958	0.00337723	INSR, MAPK1, TNF, RHOA, IGF1R, INS, MAPK3	89	153	9206	4.73247	0.540712	0.00631515	0.00337723
KEGG_PATHWAY	ssc05221:Acute myeloid leukemia	5	3.52113	0.00357856	STAT3, MAPK1, RELA, NFKB1, MAPK3	89	66	9206	7.83623	0.561566	0.00663765	0.00357856
KEGG_PATHWAY	ssc04350:TGF-beta signaling pathway	6	4.22535	0.00381491	TGFB1, IFNG, MAPK1, TNF, RHOA, MAPK3	89	109	9206	5.69385	0.584846	0.00701943	0.00381491
KEGG_PATHWAY	ssc05211:Renal cell carcinoma	5	3.52113	0.00398565	TGFB1, MAPK1, HIF1A, MAPK3, VEGFA	89	68	9206	7.60575	0.600895	0.00727539	0.00398565
KEGG_PATHWAY	ssc04670:Leukocyte transendothelial migration	6	4.22535	0.00479317	VCAM1, MAPK14, MMP9, RHOA, ACTB, ICAM1	89	115	9206	5.39678	0.668816	0.00862269	0.00479317
KEGG_PATHWAY	ssc05216:Thyroid cancer	4	2.8169	0.00479871	MAPK1, PPARG, TP53, MAPK3	89	36	9206	11.4931	0.669239	0.00862269	0.00479871
KEGG_PATHWAY	ssc04140:Autophagy - animal	7	4.92958	0.00488728	MAPK8, MAPK1, HIF1A, CTSD, IGF1R, INS, MAPK3	89	165	9206	4.38829	0.675941	0.00871376	0.00488728
KEGG_PATHWAY	ssc05416:Viral myocarditis	5	3.52113	0.00513811	CD40LG, CAV1, CASP3, ACTB, ICAM1	89	73	9206	7.08481	0.694196	0.0090905	0.00513811
KEGG_PATHWAY	ssc04022:cGMP-PKG signaling pathway	7	4.92958	0.00518062	NOS3, INSR, AGTR1, MAPK1, RHOA, INS, MAPK3	89	167	9206	4.33573	0.697187	0.00909574	0.00518062
KEGG_PATHWAY	ssc04115:p53 signaling pathway	5	3.52113	0.0053927	CASP3, CDK2, SERPINE1, MDM2, TP53	89	74	9206	6.98907	0.711678	0.00932572	0.0053927
KEGG_PATHWAY	ssc01524:Platinum drug resistance	5	3.52113	0.0053927	CASP3, MDM2, MAPK1, TP53, MAPK3	89	74	9206	6.98907	0.711678	0.00932572	0.0053927
KEGG_PATHWAY	ssc04610:Complement and coagulation cascades	5	3.52113	0.00709897	THBD, SERPINE1, PLAT, F2, F3	89	80	9206	6.46489	0.805746	0.0121848	0.00709897
KEGG_PATHWAY	ssc04613:Neutrophil extracellular trap formation	7	4.92958	0.00721973	SELP, MAPK1, MAPK14, RELA, NFKB1, ACTB, MAPK3	89	179	9206	4.04507	0.811105	0.0123003	0.00721973
KEGG_PATHWAY	ssc04640:Hematopoietic cell lineage	5	3.52113	0.0102728	IL4, IL1A, IL6, IL1B, TNF	89	89	9206	5.81113	0.906982	0.0173731	0.0102728
KEGG_PATHWAY	ssc04912:GnRH signaling pathway	5	3.52113	0.0106737	MAPK8, MAPK1, MAPK14, EGFR, MAPK3	89	90	9206	5.74657	0.915259	0.0179194	0.0106737
KEGG_PATHWAY	ssc00220:Arginine biosynthesis	3	2.11268	0.01535	NOS2, NOS3, GPT	89	20	9206	15.5157	0.971501	0.0255833	0.01535
KEGG_PATHWAY	ssc04110:Cell cycle	6	4.22535	0.0158212	RB1, TGFB1, CDKN1B, CDK2, MDM2, TP53	89	154	9206	4.03006	0.974472	0.026179	0.0158212
KEGG_PATHWAY	ssc04913:Ovarian steroidogenesis	4	2.8169	0.0162505	INSR, PTGS2, IGF1R, INS	89	56	9206	7.38844	0.976909	0.0265079	0.0162505
KEGG_PATHWAY	ssc04923:Regulation of lipolysis in adipocytes	4	2.8169	0.0162505	INSR, PTGS2, INS, PTGS1	89	56	9206	7.38844	0.976909	0.0265079	0.0162505
KEGG_PATHWAY	ssc04928:Parathyroid hormone synthesis, secretion and action	5	3.52113	0.0179344	MAPK1, FOS, RHOA, EGFR, MAPK3	89	105	9206	4.92563	0.984429	0.0290487	0.0179344
KEGG_PATHWAY	ssc04213:Longevity regulating pathway - multiple species	4	2.8169	0.0195229	INSR, SIRT1, IGF1R, INS	89	60	9206	6.89588	0.98927	0.0314004	0.0195229
KEGG_PATHWAY	ssc04726:Serotonergic synapse	5	3.52113	0.026241	CASP3, MAPK1, PTGS2, MAPK3, PTGS1	89	118	9206	4.38297	0.997793	0.0419127	0.026241
KEGG_PATHWAY	ssc04020:Calcium signaling pathway	7	4.92958	0.0355631	NOS2, NOS3, EGF, AGTR1, KDR, EGFR, VEGFA	89	256	9206	2.82839	0.999758	0.0564105	0.0355631
KEGG_PATHWAY	ssc05100:Bacterial invasion of epithelial cells	4	2.8169	0.0371982	CAV1, FN1, RHOA, ACTB	89	77	9206	5.37341	0.999837	0.0585999	0.0371982
KEGG_PATHWAY	ssc04540:Gap junction	4	2.8169	0.0475947	EGF, MAPK1, EGFR, MAPK3	89	85	9206	4.86768	0.999987	0.0743355	0.0475947
KEGG_PATHWAY	ssc04550:Signaling pathways regulating pluripotency of stem cells	5	3.52113	0.0478332	STAT3, MAPK1, MAPK14, IGF1R, MAPK3	89	143	9206	3.61672	0.999987	0.0743355	0.0478332
