# Supplementary material for: Integrating network pharmacology with pharmacological research to elucidate the mechanism of modified Gegen Qinlian Decoction in treating porcine epidemic diarrhea
Source: Sci Rep. 2024 Aug 15;14:18929. doi: 10.1038/s41598-024-70059-5 (PMC11327325; doi:10.1038/s41598-024-70059-5)
Supplement: Supplementary file 6 — Supplementary Table S6. [file 41598_2024_70059_MOESM6_ESM.xls]

## Sheet: MCODE Clusters
Table S6. MCODE Clusters
MCODE::Clusters (1)	MCODE::Node Status (1)	MCODE::Score (1)	name	selected	shared name
Cluster 1	Seed	7.15152	EGFR	FALSE	EGFR
Cluster 1	Clustered	7	PPARG	FALSE	PPARG
Cluster 1	Clustered	7	HIF1A	FALSE	HIF1A
Cluster 1	Clustered	7	CXCL8	FALSE	CXCL8
Cluster 1	Clustered	6.87179	TGFB1	FALSE	TGFB1
Cluster 1	Clustered	6.66667	MMP9	FALSE	MMP9
Cluster 1	Clustered	6.55147	IFNG	FALSE	IFNG
Cluster 1	Clustered	6.53333	STAT1	FALSE	STAT1
Cluster 1	Clustered	6.53333	CXCL2	FALSE	CXCL2
Cluster 1	Clustered	6.21053	IL10	FALSE	IL10
Cluster 1	Clustered	6.10909	ICAM1	FALSE	ICAM1
Cluster 1	Clustered	6.01579	IL6	FALSE	IL6
Cluster 1	Clustered	6	IFNB1	FALSE	IFNB1
Cluster 1	Clustered	6	TNF	FALSE	TNF
Cluster 2	Clustered	9	IL1B	FALSE	IL1B
Cluster 2	Clustered	9	IL2	FALSE	IL2
Cluster 2	Clustered	9	IL4	FALSE	IL4
Cluster 2	Clustered	9	CCL2	FALSE	CCL2
Cluster 2	Clustered	9	IL1A	FALSE	IL1A
Cluster 2	Clustered	9	IL13	FALSE	IL13
Cluster 2	Seed	9	CXCL10	FALSE	CXCL10
Cluster 2	Clustered	8.50909	INS	FALSE	INS
Cluster 2	Clustered	8.18182	CASP3	FALSE	CASP3
Cluster 2	Clustered	7.96154	ACTB	FALSE	ACTB
Cluster 2	Clustered	7.96154	STAT3	FALSE	STAT3
Cluster 3	Clustered	5	ESR2	FALSE	ESR2
Cluster 3	Seed	5	FOS	FALSE	FOS
Cluster 3	Clustered	4.02778	MAPK14	FALSE	MAPK14
Cluster 4	Clustered	3.84615	ESR1	FALSE	ESR1
Cluster 4	Clustered	3.54545	MAPK3	FALSE	MAPK3
Cluster 4	Clustered	3.54545	MAPK1	FALSE	MAPK1
Cluster 5	Clustered	2	HSD11B1	FALSE	HSD11B1
Cluster 5	Clustered	2	HSD11B2	FALSE	HSD11B2
Cluster 5	Seed	2	NR3C1	FALSE	NR3C1
Cluster 6	Clustered	2	APOB	FALSE	APOB
Cluster 6	Clustered	2	MTTP	FALSE	MTTP
Cluster 6	Seed	2	P4HB	FALSE	P4HB
